# Supplementary material for: Transcriptomic analysis of Citrus clementina mandarin fruits maturation reveals a MADS-box transcription factor that might be involved in the regulation of earliness
Source: BMC Plant Biol. 2019 Jan 31;19:47. doi: 10.1186/s12870-019-1651-z (PMC6357379; doi:10.1186/s12870-019-1651-z)
Supplement: Supplementary file 2 — Table S2. Functional annotation of the genes in the time-course clusters. (XLSX 205 kb) [file 12870_2019_1651_MOESM2_ESM.xlsx]

## Sheet: Table S2
Table S2 Functional annotation of the genes present in the clusters generated in the time-course study of gene expression
Gene acc. number ay Phytozome (Ciclev) and GenBank (Citrus TSA)	Cluster	Description	KEGG Pathway	Function
Ciclev10000011m.g	Late3	lysine-specific histone demethylase-like protein
Ciclev10000021m.g	Late-Early2	phosphatidylinositol-4-phosphate 5-kinase family protein	Inositol phosphate metabolism	K00921 1-phosphatidylinositol-3-phosphate 5-kinase [EC:2.7.1.150] [KO:K00921] [EC:2.7.1.150]
Ciclev10000030m.g	Control1	atp-dependent rna helicase dhx29-like
Ciclev10000039m.g	Late-Early4	patched family protein
Ciclev10000059m.g	Late-Early1	hypothetical protein CICLE_v10000059mg
Ciclev10000062m.g	Late3	cultured cell-like protein
Ciclev10000065m.g	Control1	protein always early 2-like
Ciclev10000067m.g	Control2	nucleoside-triphosphatase nucleotide binding protein
Ciclev10000072m.g	Control1	protein hasty 1-like
Ciclev10000084m.g	Early1
Ciclev10000092m.g	Control2	ran gtpase binding
Ciclev10000093m.g	Late2	dis3-like exonuclease 2-like
Ciclev10000095m.g	Control1	calcium ion binding
Ciclev10000096m.g	Early1	dna excision repair protein ercc-6-like
Ciclev10000100m.g	Late1	squamosa promoter-binding-like protein 14-like
Ciclev10000103m.g	Late-Early1	cellulose synthase
Ciclev10000122m.g	Late-Early2	transcription elongation factor family isoform 1
Ciclev10000130m.g	Late3	protein fam91a1-like
Ciclev10000139m.g	Early1	transferring glycosyl
Ciclev10000144m.g	Late-Early1
Ciclev10000149m.g	Late2	importin- n-terminal domain-containing protein
Ciclev10000150m.g	Late-Early1	beta-mannosidase
Ciclev10000155m.g	Late3	receptor-like protein kinase haiku2-like
Ciclev10000161m.g	Early3	f-box protein at1g78280-like
Ciclev10000175m.g	Late3	alpha beta-hydrolases superfamily protein
Ciclev10000180m.g	Late1	ac007727_18 est gb
Ciclev10000183m.g	Late-Early2	auxin response factor 5-like	Plant hormone signal transduction	K14486 auxin response factor [KO:K14486]
Ciclev10000188m.g	Early1	protein nlp4-like
Ciclev10000195m.g	Early3	glutamate receptor
Ciclev10000199m.g	Late-Early3	non-lysosomal glucosylceramidase-like
Ciclev10000200m.g	Control1	neutral alpha-glucosidase ab-like
Ciclev10000202m.g	Late4
Ciclev10000207m.g	Late-Early1	serine-rich adhesin for platelets-like
Ciclev10000215m.g	Late-Early2	protein weak chloroplast movement under blue light 1-like
Ciclev10000217m.g	Late3	probable lrr receptor-like serine threonine-protein kinase at2g16250-like
Ciclev10000237m.g	Late-Early4	synaptonemal complex protein 2-like
Ciclev10000241m.g	Late-Early1	protein embryo defective 1967
Ciclev10000256m.g	Early3	-alpha-glucan-branching enzyme-like	Starch and sucrose metabolism	K00700 1,4-alpha-glucan branching enzyme [EC:2.4.1.18] [KO:K00700] [EC:2.4.1.18]
Ciclev10000290m.g	Early3	tho complex subunit 5 homolog
Ciclev10000298m.g	Late-Early3	prolyl endopeptidase-like
Ciclev10000310m.g	Late-Early1
Ciclev10000328m.g	Late3	probable methyltransferase pmt26-like
Ciclev10000333m.g	Late2	nucleoporin autopeptidase
Ciclev10000334m.g	Late-Early2	phosphatidylinositol 4-phosphate 5-kinase 1-like	Inositol phosphate metabolism	K00889 1-phosphatidylinositol-4-phosphate 5-kinase [EC:2.7.1.68] [KO:K00889] [EC:2.7.1.68]
Ciclev10000335m.g	Control1	vacuolar sorting
Ciclev10000336m.g	Late2	chloride channel
Ciclev10000337m.g	Late2	pumilio 7
Ciclev10000342m.g	Late2	phosphatidylinositol 4-phosphate 5-kinase 8-like	Inositol phosphate metabolism	K00889 1-phosphatidylinositol-4-phosphate 5-kinase [EC:2.7.1.68] [KO:K00889] [EC:2.7.1.68]
Ciclev10000346m.g	Late3	c2 calcium lipid-binding plant phosphoribosyltransferase family protein
Ciclev10000352m.g	Late-Early1	probable beta-d-xylosidase 7-like
Ciclev10000358m.g	Late-Early2	kinase family protein
Ciclev10000359m.g	Late-Early1	dynamin-like protein arc5-like
Ciclev10000364m.g	Early1	subtilisin-like protease-like
Ciclev10000378m.g	Late2	acyltransferase-like protein chloroplastic-like
Ciclev10000408m.g	Late3	zinc finger ccch domain-containing protein
Ciclev10000415m.g	Late4	pectinesterase	Starch and sucrose metabolism	K01051 pectinesterase [EC:3.1.1.11] [KO:K01051] [EC:3.1.1.11]
Ciclev10000422m.g	Late2	atp-dependent zinc metalloprotease chloroplastic-like
Ciclev10000426m.g	Late-Early1	tetratricopeptide repeat protein 7a-like
Ciclev10000432m.g	Control1	photosystem ii cp47 chlorophyll apoprotein
Ciclev10000438m.g	Late1
Ciclev10000439m.g	Control1	abc transporter b family member mitochondrial-like
Ciclev10000448m.g	Late2	pentatricopeptide repeat-containing protein at2g13600-like
Ciclev10000457m.g	Late2	uncharacterized aarf domain-containing protein kinase chloroplastic-like
Ciclev10000459m.g	Late-Early4	zinc finger protein
Ciclev10000462m.g	Late-Early2
Ciclev10000465m.g	Early2	mechanosensitive ion channel protein chloroplastic-like
Ciclev10000478m.g	Late2	pentatricopeptide repeat-containing protein
Ciclev10000480m.g	Late-Early2	kinase family protein
Ciclev10000482m.g	Late3	mitogen-activated protein kinase kinase kinase anp1-like
Ciclev10000491m.g	Late-Early1	auxin response factor 1	Plant hormone signal transduction	K14486 auxin response factor [KO:K14486]
Ciclev10000502m.g	Control1	heat shock 70 kda mitochondrial-like
Ciclev10000505m.g	Early3	s3 self-incompatibility locus-linked pollen protein isoform 1
Ciclev10000508m.g	Late2	bel1-like homeodomain protein 3-like
Ciclev10000510m.g	Late-Early3	phosphoenolpyruvate partial	Glycolysis / Gluconeogenesis	K01610 phosphoenolpyruvate carboxykinase (ATP) [EC:4.1.1.49] [KO:K01610] [EC:4.1.1.49]
Ciclev10000527m.g	Late-Early3	pentatricopeptide repeat-containing protein at3g05340-like
Ciclev10000531m.g	Control1	luminal binding protein
Ciclev10000533m.g	Late1	duf246 domain-containing protein at1g04910-like
Ciclev10000539m.g	Late-Early1
Ciclev10000547m.g	Control2	hypothetical protein CICLE_v10000547mg
Ciclev10000549m.g	Late-Early2
Ciclev10000558m.g	Late1	f-box lrr-repeat protein 3-like
Ciclev10000559m.g	Late2	sterol 3-beta-glucosyltransferase ugt80b1
Ciclev10000565m.g	Control2	aspartic proteinase-like protein 2-like
Ciclev10000566m.g	Late1	protein
Ciclev10000571m.g	Late-Early1	xh xs domain-containing protein
Ciclev10000573m.g	Early3	protein fam188a-like
Ciclev10000580m.g	Late-Early1	zinc finger mym-type protein
Ciclev10000582m.g	Late4	c2 calcium lipid-binding plant phosphoribosyltransferase family protein
Ciclev10000583m.g	Control1	nadph fad
Ciclev10000591m.g	Late1	cryptochrome 1 protein 2	Circadian rhythm	K12118 cryptochrome 1 [KO:K12118]
Ciclev10000600m.g	Late3	endo- -beta-glucanase
Ciclev10000604m.g	Late2	mannose-binding lectin superfamily protein
Ciclev10000610m.g	Early2	probable receptor-like protein kinase at1g11050-like
Ciclev10000614m.g	Control1	zinc finger
Ciclev10000622m.g	Late-Early5	dna binding protein
Ciclev10000625m.g	Late-Early2	kinase interacting family protein
Ciclev10000635m.g	Late2	c-jun-amino-terminal kinase-interacting protein
Ciclev10000637m.g	Early2	mac perforin domain-containing protein
Ciclev10000639m.g	Late3	probable peptide nitrate transporter at1g59740-like
Ciclev10000643m.g	Late-Early1	methyltransferase pmt20
Ciclev10000648m.g	Late-Early1	lrr receptor-like serine threonine-protein kinase fei 1-like
Ciclev10000649m.g	Control1	solute carrier family 40 member chloroplastic-like
Ciclev10000654m.g	Late-Early4	probable wrky transcription factor 33-like
Ciclev10000657m.g	Late3	phagocytic receptor 1b-like
Ciclev10000678m.g	Late4	f-box kelch-repeat protein
Ciclev10000682m.g	Late-Early2	patellin 1
Ciclev10000693m.g	Late2	auxin response factor 17-like
Ciclev10000698m.g	Late-Early2	probable serine threonine-protein kinase at1g54610-like
Ciclev10000704m.g	Late-Early1	ppx- phosphatase protein
Ciclev10000706m.g	Late3
Ciclev10000709m.g	Early3	cytokinin dehydrogenase 5
Ciclev10000723m.g	Late3	tyrosine dopa decarboxylase	Isoquinoline alkaloid biosynthesis	K01592 tyrosine decarboxylase [EC:4.1.1.25] [KO:K01592] [EC:4.1.1.25]
Ciclev10000742m.g	Late-Early1	trna pseudouridine synthase pus10-like
Ciclev10000751m.g	Late2	multidrug and toxin extrusion protein 1-like
Ciclev10000761m.g	Late-Early2	3-hydroxy-3-methylglutaryl-coenzyme a reductase 1-like	Terpenoid backbone biosynthesis	K00021 hydroxymethylglutaryl-CoA reductase (NADPH) [EC:1.1.1.34] [KO:K00021] [EC:1.1.1.34]
Ciclev10000763m.g	Late3
Ciclev10000764m.g	Late-Early4	opc-8:0 ligase1	alpha-Linolenic acid metabolism	K10526 OPC-8:0 CoA ligase 1 [EC:6.2.1.-] [KO:K10526] [EC:6.2.1.-]
Ciclev10000765m.g	Control2	glutamyl-trna reductase chloroplastic-like	Porphyrin and chlorophyll metabolism	K02492 glutamyl-tRNA reductase [EC:1.2.1.70] [KO:K02492] [EC:1.2.1.70]
Ciclev10000776m.g	Late3	aldehyde dehydrogenase family 3 member chloroplastic-like	Pentose and glucuronate interconversions	K00128 aldehyde dehydrogenase (NAD+) [EC:1.2.1.3] [KO:K00128] [EC:1.2.1.3]
Ciclev10000779m.g	Late-Early2	nucleobase-ascorbate transporter 3-like
Ciclev10000781m.g	Late-Early2	na+ h+ antiporter
Ciclev10000783m.g	Late1	l-ascorbate oxidase homolog
Ciclev10000784m.g	Late2	galactoside 2-alpha-l-fucosyltransferase-like
Ciclev10000788m.g	Late2
Ciclev10000790m.g	Control1	pyridoxine pyridoxamine 5 -phosphate oxidase 1	Vitamin B6 metabolism	K00275 pyridoxamine 5'-phosphate oxidase [EC:1.4.3.5] K17759 NAD(P)H-hydrate epimerase [EC:5.1.99.6] [KO:K00275 K17759] [EC:1.4.3.5 5.1.99.6]
Ciclev10000797m.g	Late-Early1	deoxynucleoside kinase family
Ciclev10000798m.g	Late3
Ciclev10000799m.g	Control1	tld-domain containing nucleolar protein
Ciclev10000803m.g	Control1	transcription elongation factor family protein
Ciclev10000812m.g	Late3	auxilin-related protein 1-like
Ciclev10000819m.g	Late1	probable inorganic phosphate transporter 1-9-like
Ciclev10000831m.g	Late3	f-box protein at1g47056-like
Ciclev10000835m.g	Late-Early4	3-deoxy-d-arabino-heptulosonate 7-phosphate synthase	Phenylalanine tyrosine and tryptophan biosynthesis	K01626 3-deoxy-7-phosphoheptulonate synthase [EC:2.5.1.54] [KO:K01626] [EC:2.5.1.54]
Ciclev10000847m.g	Late3
Ciclev10000852m.g	Late2	cytochrome p450 82a3-like
Ciclev10000854m.g	Early3
Ciclev10000860m.g	Late-Early1	flavonoid 3 -monooxygenase-like
Ciclev10000861m.g	Late-Early2	protein spinster-like
Ciclev10000863m.g	Control1	gtp binding
Ciclev10000865m.g	Late3	probable serine threonine-protein kinase at1g01540-like
Ciclev10000866m.g	Late-Early1	cytochrome p450 71a1-like
Ciclev10000869m.g	Early3
Ciclev10000871m.g	Late-Early2	argininosuccinate lyase	Alanine aspartate and glutamate metabolism	K01755 argininosuccinate lyase [EC:4.3.2.1] [KO:K01755] [EC:4.3.2.1]
Ciclev10000874m.g	Early4	bifunctional 3-dehydroquinate dehydratase shikimate chloroplastic-like	Phenylalanine tyrosine and tryptophan biosynthesis	K13832 3-dehydroquinate dehydratase / shikimate dehydrogenase [EC:4.2.1.10 1.1.1.25] [KO:K13832] [EC:1.1.1.25 4.2.1.10]
Ciclev10000878m.g	Late1	serine threonine-protein kinase-like protein at1g28390-like
Ciclev10000880m.g	Late2	o-fucosyltransferase family protein
Ciclev10000887m.g	Late-Early2	tom1-like protein 2-like
Ciclev10000891m.g	Late3	transmembrane protein 87a-like
Ciclev10000895m.g	Late3	cytochrome p450
Ciclev10000901m.g	Late-Early2	regulator of nonsense transcripts 3a
Ciclev10000906m.g	Late-Early2	probable serine threonine-protein kinase at4g35230-like	Plant hormone signal transduction	K14500 BR-signaling kinase [EC:2.7.11.1] [KO:K14500] [EC:2.7.11.1]
Ciclev10000910m.g	Early3	protein phosphatase
Ciclev10000926m.g	Late3	cytochrome p450
Ciclev10000930m.g	Early3	mitochondrial transcription termination factor family protein
Ciclev10000931m.g	Late2	calcium-dependent protein kinase
Ciclev10000941m.g	Control1	sucrose transporter
Ciclev10000948m.g	Late-Early1	catalase	Glyoxylate and dicarboxylate metabolism	K03781 catalase [EC:1.11.1.6] [KO:K03781] [EC:1.11.1.6]
Ciclev10000949m.g	Late2	aldehyde dehydrogenase family 3 member h1-like	Pentose and glucuronate interconversions	K00128 aldehyde dehydrogenase (NAD+) [EC:1.2.1.3] [KO:K00128] [EC:1.2.1.3]
Ciclev10000950m.g	Control1	protein transparent testa 12-like
Ciclev10000960m.g	Late3	atp-binding cassette transporter
Ciclev10000964m.g	Late2	iaa-amino acid hydrolase ilr1-like 6-like
Ciclev10000970m.g	Late-Early5	zinc finger ccch domain-containing protein 6-like
Ciclev10000980m.g	Late-Early1	sugar transporter erd6-like 5-like
Ciclev10000991m.g	Late-Early4	amino acid permease
Ciclev10000998m.g	Late1	serine carboxypeptidase-like 42-like
Ciclev10001002m.g	Control1	short-chain dehydrogenase reductase family 42e member 1-like
Ciclev10001007m.g	Late-Early1	sulfate adenylyltransferase	Purine metabolism	K13811 3'-phosphoadenosine 5'-phosphosulfate synthase [EC:2.7.7.4 2.7.1.25] [KO:K13811] [EC:2.7.1.25 2.7.7.4]
Ciclev10001015m.g	Late-Early4	protein da1-related 1-like
Ciclev10001024m.g	Control1	cytochrome p450
Ciclev10001035m.g	Late4	peptidase m20 m25 m40 family protein
Ciclev10001042m.g	Late-Early1	uncharacterized loc101206617
Ciclev10001047m.g	Late1	glycerol-3-phosphate acyltransferase	Glycerolipid metabolism	K00630 glycerol-3-phosphate O-acyltransferase [EC:2.3.1.15] [KO:K00630] [EC:2.3.1.15]
Ciclev10001054m.g	Late-Early2	cysteine protease 1 precursor
Ciclev10001058m.g	Late3	dna binding
Ciclev10001060m.g	Late1	serine carboxypeptidase-like protein
Ciclev10001078m.g	Late2	ran-binding protein 10-like
Ciclev10001082m.g	Late-Early1	3 -n-debenzoyl-2 -deoxytaxol n-
Ciclev10001089m.g	Late2	transferase family protein
Ciclev10001093m.g	Late-Early3	glutamyl-trna amidotransferase subunit a
Ciclev10001114m.g	Late-Early1	glyceraldehyde 3-phosphate	Carbon fixation in photosynthetic organisms	K05298 glyceraldehyde-3-phosphate dehydrogenase (NADP+) (phosphorylating) [EC:1.2.1.13] [KO:K05298] [EC:1.2.1.13]
Ciclev10001115m.g	Late-Early1	aspartyl protease family protein
Ciclev10001126m.g	Control1	wd repeat-containing protein 18-like
Ciclev10001130m.g	Early2	ectonucleotide pyrophosphatase phosphodiesterase family member 3-like
Ciclev10001136m.g	Late-Early1	rcc1 and btb domain-containing protein
Ciclev10001140m.g	Control1	tubulin beta-1 chain-like
Ciclev10001144m.g	Control1	protein disulfide-isomerase 5-2-like
Ciclev10001155m.g	Late-Early2	vegetative incompatibility protein het-e-1-like
Ciclev10001167m.g	Late-Early1	protease do-like 14-like
Ciclev10001170m.g	Late1	inositol-pentakisphosphate 2-kinase-like	Inositol phosphate metabolism	K10572 inositol-pentakisphosphate 2-kinase [EC:2.7.1.158] [KO:K10572] [EC:2.7.1.158]
Ciclev10001178m.g	Late3	cysteine proteinase rd21a-like
Ciclev10001181m.g	Late2	interferon-related developmental regulator 1-like
Ciclev10001182m.g	Late3	at1g76250-like protein
Ciclev10001183m.g	Late-Early1	probable polyamine transporter at1g31830-like
Ciclev10001187m.g	Late2	probable nucleoredoxin 2-like
Ciclev10001192m.g	Late-Early1
Ciclev10001194m.g	Late-Early2	ascorbate peroxidase	Glutathione metabolism	K00434 L-ascorbate peroxidase [EC:1.11.1.11] [KO:K00434] [EC:1.11.1.11]
Ciclev10001198m.g	Late-Early1	probable sodium metabolite cotransporter chloroplastic-like
Ciclev10001203m.g	Late2
Ciclev10001211m.g	Control1
Ciclev10001213m.g	Late1	amidase 1
Ciclev10001214m.g	Late3	polyadenylate-binding protein rbp47c-like
Ciclev10001215m.g	Late-Early2	vamp synaptobrevin-associated protein 27-2
Ciclev10001231m.g	Late1
Ciclev10001246m.g	Late-Early1	sphingomyelin synthetase family protein isoform 1
Ciclev10001248m.g	Late3	probable protein phosphatase 2c 5-like
Ciclev10001254m.g	Late3	reduced residual arabinose 3
Ciclev10001255m.g	Late1	c2h2-like zinc finger protein
Ciclev10001263m.g	Late-Early1	major facilitator superfamily protein
Ciclev10001266m.g	Late2	alpha-amylase	Starch and sucrose metabolism	K01176 alpha-amylase [EC:3.2.1.1] [KO:K01176] [EC:3.2.1.1]
Ciclev10001267m.g	Late4	atp binding
Ciclev10001268m.g	Late2	at1g36320 f7f23_4
Ciclev10001270m.g	Late-Early1	folate-binding protein
Ciclev10001272m.g	Late2	26s protease regulatory subunit 6a homolog a-like
Ciclev10001277m.g	Late-Early2	shaggy-related protein kinase kappa
Ciclev10001290m.g	Late2	s-ribonuclease binding protein 1
Ciclev10001295m.g	Late1	transferase-like superfamily protein
Ciclev10001298m.g	Control1	calreticulin
Ciclev10001305m.g	Late3	gdsl esterase lipase
Ciclev10001310m.g	Late3	lysm domain-containing gpi-anchored protein 1-like
Ciclev10001327m.g	Control1	protein disulfide isomerase
Ciclev10001332m.g	Control2	yeast pheromone receptor
Ciclev10001334m.g	Control2	abhydrolase domain-containing protein 4-like
Ciclev10001337m.g	Late1	protein
Ciclev10001340m.g	Late-Early4
Ciclev10001341m.g	Late1	ring-h2 finger protein atl11-like
Ciclev10001344m.g	Late-Early1	chloroplastic-like	Carbon fixation in photosynthetic organisms	K00855 phosphoribulokinase [EC:2.7.1.19] [KO:K00855] [EC:2.7.1.19]
Ciclev10001348m.g	Late2	probable alpha-amylase 2-like
Ciclev10001360m.g	Late3	low quality protein: methyltransferase-like protein 2-like
Ciclev10001364m.g	Late-Early2	avr9 elicitor response protein
Ciclev10001370m.g	Late-Early3	progesterone 5-beta-reductase
Ciclev10001371m.g	Late3
Ciclev10001373m.g	Late-Early4	protein zinc induced facilitator-like 1-like isoform x2
Ciclev10001380m.g	Late1	u-box domain-containing protein 27-like
Ciclev10001384m.g	Control1	26s protease regulatory subunit s10b homolog b-like
Ciclev10001386m.g	Late2	cop9 signalosome complex subunit 4-like
Ciclev10001389m.g	Late-Early4	nac domain class transcription factor
Ciclev10001390m.g	Early1	uncharacterized loc101210275
Ciclev10001396m.g	Late-Early2	lysophosphatidylcholine acyltransferase 1-like	Glycerophospholipid metabolism	K13510 lysophosphatidylcholine acyltransferase / lyso-PAF acetyltransferase [EC:2.3.1.23 2.3.1.67] [KO:K13510] [EC:2.3.1.67 2.3.1.23]
Ciclev10001398m.g	Late3	homogentisate phytyltransferase chloroplastic-like
Ciclev10001409m.g	Late3	uncharacterized sugar kinase slr0537-like
Ciclev10001412m.g	Late3	progesterone 5-beta-reductase
Ciclev10001415m.g	Late2	acyl-	Fatty acid biosynthesis	K03921 acyl-[acyl-carrier-protein] desaturase [EC:1.14.19.2 1.14.19.11 1.14.19.26] [KO:K03921] [EC:1.14.19.26 1.14.19.11 1.14.19.2]
Ciclev10001427m.g	Late-Early2	binding protein
Ciclev10001432m.g	Late-Early4	alkylated dna repair protein alkb-like protein
Ciclev10001439m.g	Late-Early2	branched-chain-amino-acid aminotransferase chloroplastic-like	Cysteine and methionine metabolism	K00826 branched-chain amino acid aminotransferase [EC:2.6.1.42] [KO:K00826] [EC:2.6.1.42]
Ciclev10001440m.g	Late1	protein chloroplastic-like
Ciclev10001445m.g	Late1	progesterone 5-beta-reductase
Ciclev10001451m.g	Control2
Ciclev10001456m.g	Late3	acyl-	Fatty acid biosynthesis	K03921 acyl-[acyl-carrier-protein] desaturase [EC:1.14.19.2 1.14.19.11 1.14.19.26] [KO:K03921] [EC:1.14.19.26 1.14.19.11 1.14.19.2]
Ciclev10001457m.g	Late1	alcohol dehydrogenase-like 7-like	Glycolysis / Gluconeogenesis	K00121 S-(hydroxymethyl)glutathione dehydrogenase / alcohol dehydrogenase [EC:1.1.1.284 1.1.1.1] [KO:K00121] [EC:1.1.1.1 1.1.1.284]
Ciclev10001459m.g	Late4	acyl-	Fatty acid biosynthesis	K03921 acyl-[acyl-carrier-protein] desaturase [EC:1.14.19.2 1.14.19.11 1.14.19.26] [KO:K03921] [EC:1.14.19.26 1.14.19.11 1.14.19.2]
Ciclev10001468m.g	Late2	26s proteasome non-atpase regulatory subunit 13-like
Ciclev10001469m.g	Late2	excinuclease c n-terminal
Ciclev10001478m.g	Late1	e3 ubiquitin-protein ligase atl6-like
Ciclev10001485m.g	Late-Early2	replication factor c subunit 4-like
Ciclev10001487m.g	Control1	serine threonine-protein phosphatase 2a activator-like
Ciclev10001493m.g	Early2	lysophosphatidyl acyltransferase 4	Glycerolipid metabolism	K13513 lysocardiolipin and lysophospholipid acyltransferase [EC:2.3.1.- 2.3.1.51] [KO:K13513] [EC:2.3.1.51 2.3.1.-]
Ciclev10001494m.g	Late1	chloroplast stem-loop binding protein of 41 kda chloroplastic-like
Ciclev10001496m.g	Late-Early3
Ciclev10001506m.g	Late-Early2
Ciclev10001508m.g	Late-Early3	homeobox protein knotted-1-like 2-like
Ciclev10001509m.g	Control1	ornithine chloroplastic-like
Ciclev10001512m.g	Early3	5 -3 exonuclease-like
Ciclev10001514m.g	Late2	hypothetical protein CICLE_v10001514mg
Ciclev10001527m.g	Late2	f-box family protein
Ciclev10001531m.g	Late-Early2	mitogen-activated protein kinase 1
Ciclev10001533m.g	Early3
Ciclev10001538m.g	Late3	phytosulfokine receptor 2-like
Ciclev10001546m.g	Late-Early2	purine permease 3-like
Ciclev10001551m.g	Control1	probable aldo-keto reductase 1-like
Ciclev10001563m.g	Late3	ethylene-responsive transcription factor rap2-4-like
Ciclev10001564m.g	Control1	transcription factor
Ciclev10001565m.g	Late2	probable protein phosphatase 2c 73-like
Ciclev10001571m.g	Late-Early1	ribosomal rna small subunit methyltransferase i-like
Ciclev10001575m.g	Late1	choline ethanolamine kinase	Glycerophospholipid metabolism	K14156 choline/ethanolamine kinase [EC:2.7.1.32 2.7.1.82] [KO:K14156] [EC:2.7.1.82 2.7.1.32]
Ciclev10001576m.g	Late1	f-box family protein
Ciclev10001578m.g	Early1	gdsl esterase lipase exl3
Ciclev10001582m.g	Late-Early1	sun domain-containing protein 1-like
Ciclev10001591m.g	Control2	thylakoidal processing peptidase
Ciclev10001597m.g	Control2	replication factor c subunit 5-like
Ciclev10001599m.g	Late1	arginine n-methyltransferase
Ciclev10001601m.g	Late2	zinc finger and btb domain-containing protein 48 isoform 1
Ciclev10001602m.g	Control2	pinus taeda anonymous locus 0_16400_01 genomic sequence
Ciclev10001605m.g	Late1	protein
Ciclev10001611m.g	Late-Early2	uncharacterized oxidoreductase at4g09670-like
Ciclev10001616m.g	Early3	wd repeat domain phosphoinositide-interacting protein 3-like
Ciclev10001617m.g	Late3	wd repeat-containing protein dwa2-like
Ciclev10001621m.g	Late3	dihydrodipicolinate synthase
Ciclev10001622m.g	Late3	protein srg1
Ciclev10001623m.g	Late-Early1	protein srg1
Ciclev10001626m.g	Late-Early1	senescence-related gene 1
Ciclev10001639m.g	Control1	ribosome maturation protein sbds-like
Ciclev10001640m.g	Late-Early4	syntaxin t-snare family
Ciclev10001645m.g	Late-Early2	zinc finger b-box domain containing protein 1 isoform 1
Ciclev10001646m.g	Late-Early2	protein phosphatase 1 regulatory subunit 15a-like
Ciclev10001649m.g	Early2	probable xyloglucan endotransglucosylase hydrolase protein 30-like
Ciclev10001657m.g	Late-Early2	n-glycosylase dna lyase
Ciclev10001672m.g	Late-Early2	serine threonine-protein kinase srk2a	Plant hormone signal transduction	K14498 serine/threonine-protein kinase SRK2 [EC:2.7.11.1] [KO:K14498] [EC:2.7.11.1]
Ciclev10001677m.g	Early1	probable 2-oxoglutarate fe -dependent dioxygenase-like
Ciclev10001682m.g	Late1	uncharacterized methyltransferase chloroplastic-like
Ciclev10001683m.g	Late3	transcription factor bhlh93-like
Ciclev10001689m.g	Early3	probable aldo-keto reductase 1-like
Ciclev10001691m.g	Late-Early3	magnesium transporter nipa2-like
Ciclev10001692m.g	Control2	thioredoxin-like protein chloroplastic-like
Ciclev10001700m.g	Late3
Ciclev10001701m.g	Late3	clathrin assembly protein at4g40080-like
Ciclev10001702m.g	Early1	aldo keto
Ciclev10001705m.g	Late-Early1	aldo keto
Ciclev10001709m.g	Late3	nucleotide-sugar transporter family protein
Ciclev10001713m.g	Late-Early2	aldo keto-reductase family protein
Ciclev10001720m.g	Late-Early2	gibberellin receptor gid1c-like	Plant hormone signal transduction	K14493 gibberellin receptor GID1 [EC:3.-.-.-] [KO:K14493] [EC:3.-.-.-]
Ciclev10001721m.g	Late-Early4	probable aldo-keto reductase 1-like
Ciclev10001724m.g	Late3	s-adenosylmethionine-dependent methyltransferase domain-containing protein
Ciclev10001735m.g	Late-Early2	3 -5 exoribonuclease 1-like
Ciclev10001747m.g	Late2	dna polymerase iii polc-type
Ciclev10001753m.g	Late1
Ciclev10001756m.g	Late1	inositol-tetrakisphosphate 1-kinase 2	Inositol phosphate metabolism	K00913 inositol-1,3,4-trisphosphate 5/6-kinase / inositol-tetrakisphosphate 1-kinase [EC:2.7.1.159 2.7.1.134] [KO:K00913] [EC:2.7.1.134 2.7.1.159]
Ciclev10001769m.g	Late-Early4	nucleotide sugar transporter-kt 1
Ciclev10001773m.g	Late-Early2	6-phosphogluconate dehydrogenase nad-binding domain-containing protein
Ciclev10001784m.g	Control2	casein kinase 2 catalytic subunit	Circadian rhythm	K03097 casein kinase II subunit alpha [EC:2.7.11.1] [KO:K03097] [EC:2.7.11.1]
Ciclev10001790m.g	Late2	transducin wd40 domain-containing protein
Ciclev10001794m.g	Late-Early2	ubiquitin-like domain-containing ctd phosphatase
Ciclev10001802m.g	Late2	cinnamoyl- reductase
Ciclev10001812m.g	Late-Early2	probable isoaspartyl peptidase l-asparaginase 2-like
Ciclev10001818m.g	Late2	dna-binding protein escarola-like
Ciclev10001827m.g	Late-Early3	forkhead box protein isoform 1
Ciclev10001828m.g	Late-Early1	methenyltetrahydrofolate synthase domain-containing
Ciclev10001829m.g	Control1	btb poz domain-containing protein
Ciclev10001842m.g	Late-Early2	s-adenosylmethionine carrier 1
Ciclev10001844m.g	Late-Early1	cinnamoyl- reductase
Ciclev10001853m.g	Late-Early1	f-box with wd-40 2
Ciclev10001860m.g	Late3	aspartic proteinase asp1-like
Ciclev10001867m.g	Late3
Ciclev10001872m.g	Late4	nicotianamine synthase-like
Ciclev10001873m.g	Late1	carbonic chloroplastic-like	Nitrogen metabolism	K01673 carbonic anhydrase [EC:4.2.1.1] [KO:K01673] [EC:4.2.1.1]
Ciclev10001888m.g	Late4	annexin 1
Ciclev10001894m.g	Early1	psbp domain-containing protein chloroplastic-like
Ciclev10001896m.g	Late-Early3	abhydrolase domain
Ciclev10001908m.g	Late2	26s proteasome non-atpase regulatory subunit 14-like
Ciclev10001914m.g	Control1	probable salt tolerance-like protein at1g75540-like
Ciclev10001935m.g	Control1
Ciclev10001938m.g	Control2
Ciclev10001939m.g	Late2	enoyl- hydratase peroxisomal-like
Ciclev10001941m.g	Late3	dna-damage-repair toleration protein drt102
Ciclev10001943m.g	Late3	carboxymethylenebutenolidase homolog
Ciclev10001944m.g	Late2	bidirectional sugar transporter sweet16-like
Ciclev10001946m.g	Late2	phenylcoumaran benzylic ether reductase
Ciclev10001956m.g	Late1	nac domain protein
Ciclev10001965m.g	Late-Early4	uroporphyrinogen-iii chloroplastic-like	Porphyrin and chlorophyll metabolism	K01719 uroporphyrinogen-III synthase [EC:4.2.1.75] [KO:K01719] [EC:4.2.1.75]
Ciclev10001970m.g	Late-Early4	exordium like 2
Ciclev10001975m.g	Control2	broad-range acid phosphatase det1-like
Ciclev10001978m.g	Late3	protein brassinazole-resistant 2	Plant hormone signal transduction	K14503 brassinosteroid resistant 1/2 [KO:K14503]
Ciclev10001980m.g	Late3	co-chaperone family protein
Ciclev10001981m.g	Late2	protein binding
Ciclev10001982m.g	Late-Early1	alpha subunit of f-actin capping protein
Ciclev10001988m.g	Late-Early3	atp-dependent clp protease proteolytic subunit chloroplastic-like
Ciclev10001990m.g	Late-Early2	acyl- -binding domain 3
Ciclev10001997m.g	Late2	folic acid binding transferase
Ciclev10002001m.g	Late-Early1
Ciclev10002008m.g	Late1
Ciclev10002010m.g	Late2
Ciclev10002011m.g	Late2
Ciclev10002029m.g	Control2	abscisic acid-insensitive 5-like protein 5-like	Plant hormone signal transduction	K14432 ABA responsive element binding factor [KO:K14432]
Ciclev10002035m.g	Late-Early1	2-c-methyl-d-erythritol 4-phosphate cytidylyltransferase	Terpenoid backbone biosynthesis	K00991 2-C-methyl-D-erythritol 4-phosphate cytidylyltransferase [EC:2.7.7.60] [KO:K00991] [EC:2.7.7.60]
Ciclev10002047m.g	Late-Early2	plastidial lipoyltransferase 2-like
Ciclev10002053m.g	Early3	uncharacterized loc101211778
Ciclev10002056m.g	Late-Early2	gata transcription factor 25-like
Ciclev10002064m.g	Late-Early2	senescence associated protein 18
Ciclev10002077m.g	Early2	shikimate chloroplastic-like	Phenylalanine tyrosine and tryptophan biosynthesis	K00891 shikimate kinase [EC:2.7.1.71] [KO:K00891] [EC:2.7.1.71]
Ciclev10002081m.g	Late2	negative cofactor 2 transcriptional co-
Ciclev10002083m.g	Early3	basic helix-loop-helix family protein
Ciclev10002092m.g	Control1	uncharacterized membrane protein at4g09580-like
Ciclev10002099m.g	Late1	photosystem ii 22 kda chloroplastic-like	Photosynthesis	K03542 photosystem II 22kDa protein [KO:K03542]
Ciclev10002117m.g	Late-Early1	protein srg1
Ciclev10002119m.g	Late1	glutathione s-transferase	Glutathione metabolism	K00799 glutathione S-transferase [EC:2.5.1.18] [KO:K00799] [EC:2.5.1.18]
Ciclev10002120m.g	Control1	cytochrome c oxidase assembly protein mitochondrial-like
Ciclev10002129m.g	Late1	chlorophyll a-b binding protein chloroplastic-like
Ciclev10002139m.g	Late2	gem-like protein 1-like
Ciclev10002153m.g	Early2
Ciclev10002155m.g	Late-Early3	gamma carbonic anhydrase mitochondrial-like
Ciclev10002169m.g	Late4
Ciclev10002171m.g	Late2	transmembrane protein 56-like
Ciclev10002178m.g	Late1	chlorophyll a-b binding protein chloroplastic-like
Ciclev10002180m.g	Late2	esterase lipase thioesterase family protein
Ciclev10002182m.g	Late-Early1	homeobox-leucine zipper protein athb-6-like
Ciclev10002186m.g	Early3	14-3-3-like partial
Ciclev10002193m.g	Late-Early2	nuclear transcription factor y subunit c-9 isoform 1
Ciclev10002194m.g	Control1	hypothetical protein CICLE_v10002194mg
Ciclev10002215m.g	Early3	atp-dependent clp protease proteolytic subunit chloroplastic-like
Ciclev10002216m.g	Late2
Ciclev10002218m.g	Late-Early1	cysteine synthase	Cysteine and methionine metabolism	K01738 cysteine synthase A [EC:2.5.1.47] [KO:K01738] [EC:2.5.1.47]
Ciclev10002220m.g	Late1	pentatricopeptide repeat-containing protein at1g34160-like
Ciclev10002221m.g	Late-Early1
Ciclev10002227m.g	Late-Early1	ribonuclease p protein subunit p25-like
Ciclev10002228m.g	Early3	psbp domain-containing protein chloroplastic-like
Ciclev10002229m.g	Control1	coenzyme q-binding protein coq10 mitochondrial-like
Ciclev10002239m.g	Late1	transcriptional activator myb-like
Ciclev10002244m.g	Late2
Ciclev10002282m.g	Late2
Ciclev10002284m.g	Late-Early1	desi-like protein at4g17486-like
Ciclev10002290m.g	Late1	auxin-responsive protein	Plant hormone signal transduction	K14484 auxin-responsive protein IAA [KO:K14484]
Ciclev10002292m.g	Late-Early2	platz transcription factor family protein
Ciclev10002294m.g	Late1	ethylene-responsive transcription factor erf012-like
Ciclev10002297m.g	Control2	zinc finger protein zat10-like
Ciclev10002301m.g	Late3
Ciclev10002309m.g	Control1	chaperone -domain containing protein
Ciclev10002311m.g	Control1	succinate dehydrogenase 5
Ciclev10002332m.g	Late2	thioredoxin superfamily protein
Ciclev10002344m.g	Late2	mannose-p-dolichol utilization defect 1 protein
Ciclev10002346m.g	Control1	cysteine inhibitor 1
Ciclev10002351m.g	Late1	atp synthase delta chloroplastic-like	OXIDATIVE PHOSPHORYLATION	K02113 F-type H+-transporting ATPase subunit delta [KO:K02113]
Ciclev10002354m.g	Late2	wuschel-related homeobox 13-like
Ciclev10002359m.g	Late-Early2	nifu-like protein chloroplastic-like
Ciclev10002360m.g	Late2
Ciclev10002362m.g	Late-Early2	chitinase	AMINO SUGAR AND NUCLEOTIDE SUGAR METABOLISM	K01183 chitinase [EC:3.2.1.14] [KO:K01183] [EC:3.2.1.14]
Ciclev10002369m.g	Early1	maf-like protein ddb_g0281937-like
Ciclev10002374m.g	Control1	transmembrane protein 147-like
Ciclev10002391m.g	Late-Early1
Ciclev10002397m.g	Late-Early1
Ciclev10002399m.g	Control2	dihydrofolate reductase-like
Ciclev10002401m.g	Late-Early1	snare associated golgi protein family
Ciclev10002404m.g	Control2	thioredoxin m
Ciclev10002406m.g	Control1	pentatricopeptide repeat-containing protein at5g27460-like	Glutathione metabolism	K00799 glutathione S-transferase [EC:2.5.1.18] [KO:K00799] [EC:2.5.1.18]
Ciclev10002412m.g	Late1	protein disulfide-isomerase lqy1-like
Ciclev10002415m.g	Late-Early1	hydroxycinnamoyl- shikimate quinate hydroxycinnamoyltransferase	PHENYLPROPANOID BIOSYNTHESIS	K13065 shikimate O-hydroxycinnamoyltransferase [EC:2.3.1.133] [KO:K13065] [EC:2.3.1.133]
Ciclev10002425m.g	Early1
Ciclev10002428m.g	Late1	deoxyuridine 5 -triphosphate nucleotidohydrolase-like
Ciclev10002429m.g	Late1	nad h-quinone oxidoreductase subunit n-like
Ciclev10002430m.g	Late1	poly polymerase
Ciclev10002438m.g	Early1	wuschel-related homeobox 4
Ciclev10002439m.g	Late2
Ciclev10002444m.g	Late2	glucose-induced degradation protein 8 homolog
Ciclev10002453m.g	Late2	low affinity potassium transport system protein kup isoform 1
Ciclev10002455m.g	Late-Early1	protein chloroplastic-like
Ciclev10002463m.g	Late-Early2	glutathione s-transferase zeta-class 1
Ciclev10002464m.g	Late2	glutathione s-transferase zeta class-like
Ciclev10002473m.g	Late2	ras-related protein rabc1-like
Ciclev10002475m.g	Late2	zim17-type zinc finger protein
Ciclev10002477m.g	Late2	ras-related protein rabc1-like
Ciclev10002480m.g	Late-Early2	mfp1 attachment factor 1-like
Ciclev10002493m.g	Late2	chloroplast inner membrane localized protein
Ciclev10002494m.g	Late2	hypothetical protein CICLE_v10002494mg
Ciclev10002523m.g	Late-Early4	calcium-binding protein cml38-like
Ciclev10002529m.g	Control1
Ciclev10002531m.g	Late2
Ciclev10002536m.g	Late2	syntaxin of plants isoform 1
Ciclev10002540m.g	Late-Early1	lim transcription factor
Ciclev10002542m.g	Late2
Ciclev10002548m.g	Late-Early2	cop9 signalosome complex subunit 8
Ciclev10002557m.g	Late2
Ciclev10002566m.g	Late2	gtp-binding protein sar1a
Ciclev10002567m.g	Late-Early1	myb-like protein x-like isoform x3
Ciclev10002574m.g	Late-Early4
Ciclev10002585m.g	Late2
Ciclev10002594m.g	Late2	ribosomal l5e family protein isoform 3
Ciclev10002605m.g	Control1	protein
Ciclev10002610m.g	Late-Early2
Ciclev10002611m.g	Late-Early2		Arachidonic acid metabolism	K15730 cytosolic prostaglandin-E synthase [EC:5.3.99.3] [KO:K15730] [EC:5.3.99.3]
Ciclev10002616m.g	Late3
Ciclev10002622m.g	Control1	protein echidna-like
Ciclev10002624m.g	Late2	mob1 phocein family protein isoform 1
Ciclev10002625m.g	Late1	one-helix protein 2
Ciclev10002634m.g	Control1	60s ribosomal protein
Ciclev10002639m.g	Control1	transport protein particle bet3 containing protein
Ciclev10002644m.g	Late-Early2	abscisic acid stress ripening protein homolog
Ciclev10002646m.g	Late2	ankyrin repeat family protein
Ciclev10002653m.g	Late4	pith domain-containing protein at3g04780-like
Ciclev10002660m.g	Early1	broad-range acid phosphatase det1-like
Ciclev10002672m.g	Late-Early1
Ciclev10002675m.g	Late-Early4
Ciclev10002676m.g	Control1	hypothetical protein CICLE_v10002676mg
Ciclev10002678m.g	Late-Early2	glutathione s-transferase l3-like	Glutathione metabolism	K00799 glutathione S-transferase [EC:2.5.1.18] [KO:K00799] [EC:2.5.1.18]
Ciclev10002683m.g	Control2
Ciclev10002686m.g	Early1	thioredoxin family protein
Ciclev10002687m.g	Late1	photosystem i reaction center subunit n	Photosynthesis	K02701 photosystem I subunit PsaN [KO:K02701]
Ciclev10002692m.g	Control2	30s ribosomal protein chloroplastic-like
Ciclev10002693m.g	Late1	probable calcium-binding protein cml44-like
Ciclev10002696m.g	Late1	glycine-rich protein 2b-like
Ciclev10002698m.g	Late1	plastocyanin chloroplast	Photosynthesis	K02638 plastocyanin [KO:K02638]
Ciclev10002700m.g	Late-Early1	outer envelope pore protein chloroplastic-like
Ciclev10002706m.g	Control2	probable calcium-binding protein cml44-like
Ciclev10002709m.g	Early1	protein kinase xa21
Ciclev10002710m.g	Late2	vacuolar h+-atpase c subunit	OXIDATIVE PHOSPHORYLATION	K02155 V-type H+-transporting ATPase 16kDa proteolipid subunit [KO:K02155]
Ciclev10002716m.g	Control2	hypothetical protein CICLE_v10002716mg
Ciclev10002721m.g	Late4	mitochondrial inner membrane organizing system protein 1-like isoform x1
Ciclev10002725m.g	Control1	adenine nucleotide alpha hydrolases-like protein
Ciclev10002727m.g	Late1	nad h-quinone oxidoreductase subunit
Ciclev10002730m.g	Control1	transmembrane protein 18-like
Ciclev10002732m.g	Late2	probable calcium-binding protein cml17-like
Ciclev10002737m.g	Late2	probable ubiquitin-conjugating enzyme e2 16-like
Ciclev10002741m.g	Late3	ubiquitin-conjugating enzyme e2 i
Ciclev10002747m.g	Late-Early2	asr4 protein
Ciclev10002751m.g	Late2	skp1-like protein 1a-like
Ciclev10002758m.g	Early3	nadh dehydrogenase	OXIDATIVE PHOSPHORYLATION	K03937 NADH dehydrogenase (ubiquinone) Fe-S protein 4 [KO:K03937]
Ciclev10002759m.g	Late4	histone-lysine n-methyltransferase suv420h14-
Ciclev10002760m.g	Late2	atp-dependent rna helicase dbp73d isoform 1
Ciclev10002761m.g	Early1	histidine-containing phosphotransfer protein 1-like	Plant hormone signal transduction	K14490 histidine-containing phosphotransfer peotein [KO:K14490]
Ciclev10002762m.g,Ciclev10002562m.g,Ciclev10002110m.g	Early3
Ciclev10002764m.g	Late4	pointed first leaf
Ciclev10002769m.g	Late3
Ciclev10002776m.g	Late-Early4
Ciclev10002782m.g	Late-Early3
Ciclev10002793m.g	Late-Early1	mlo-like protein 4-like	Photosynthesis	K02639 ferredoxin [KO:K02639]
Ciclev10002795m.g	Control2	probable histone -like
Ciclev10002804m.g	Late-Early2	histone h2a
Ciclev10002805m.g	Late-Early2	ocs element-binding factor 1-like
Ciclev10002814m.g	Late4	gdp-mannose transporter gonst1-like
Ciclev10002816m.g	Early2
Ciclev10002818m.g	Late-Early2	transmembrane protein 50 homolog
Ciclev10002824m.g 2	Control1
Ciclev10002826m.g	Late-Early2	nadh dehydrogenase	OXIDATIVE PHOSPHORYLATION	K03950 NADH dehydrogenase (ubiquinone) 1 alpha subcomplex subunit 6 [KO:K03950]
Ciclev10002831m.g	Late1	mitogen-activated protein kinase kinase kinase 1-like
Ciclev10002836m.g	Late-Early1	ergosterol biosynthetic protein 28-like isoform 1
Ciclev10002837m.g	Late-Early2	transcription initiation factor tfiid subunit 13-like
Ciclev10002838m.g	Late4	uncharacterized loc101217531
Ciclev10002844m.g	Late2	progesterone 5-beta-reductase
Ciclev10002850m.g	Late-Early1
Ciclev10002854m.g	Late2	eg964
Ciclev10002859m.g	Late2	beta-galactosidase 3-like
Ciclev10002865m.g	Control1	protein krtcap2 homolog
Ciclev10002870m.g	Control1	subtilisin-like protease-like
Ciclev10002874m.g	Late2	membrane-anchored ubiquitin-fold protein 3-like
Ciclev10002876m.g	Late-Early1
Ciclev10002895m.g	Late3	cytochrome c
Ciclev10002899m.g	Late2	acetyltransferase at1g77540-like
Ciclev10002906m.g	Early1
Ciclev10002915m.g	Late4	hypothetical protein CICLE_v10002915mg
Ciclev10002916m.g	Late2	hypothetical protein CICLE_v10002916mg
Ciclev10002917m.g	Late4	transcription initiation factor iia subunit 2-like
Ciclev10002927m.g	Late-Early3	snakin-2
Ciclev10002933m.g	Late3
Ciclev10002945m.g	Late2
Ciclev10002949m.g	Control1
Ciclev10002950m.g	Late-Early2	u6 snrna-associated sm-like protein lsm3-like
Ciclev10002952m.g	Control1	uncharacterized loc101205325 isoform 1
Ciclev10002954m.g	Late4	sll1 protein
Ciclev10002958m.g	Late2
Ciclev10002961m.g	Late2
Ciclev10002965m.g	Control1	uncharacterized loc101215134
Ciclev10002967m.g	Late-Early2	zeta-carotene desaturase
Ciclev10002973m.g	Late2	acyl- -binding protein
Ciclev10002977m.g	Late4	ribosomal protein s19
Ciclev10002981m.g	Late1	copper chaperone
Ciclev10002982m.g	Late3
Ciclev10002987m.g	Late3	phosphatidylserine decarboxylase proenzyme 3-like
Ciclev10002988m.g	Late1
Ciclev10002998m.g	Late-Early3
Ciclev10003012m.g	Late3	pentatricopeptide repeat-containing protein mitochondrial-like
Ciclev10003014m.g	Late-Early2	probable calcium-binding protein cml17-like	N-Glycan biosynthesis	K09658 dolichyl-phosphate mannosyltransferase polypeptide 2, regulatory subunit [KO:K09658]
Ciclev10003021m.g	Late1
Ciclev10003025m.g	Control1
Ciclev10003046m.g	Late4	nadh dehydrogenase
Ciclev10003063m.g	Late4
Ciclev10003066m.g	Control1	zinc finger
Ciclev10003068m.g,Ciclev10003037m.g	Late2
Ciclev10003072m.g	Control2
Ciclev10003083m.g	Late2
Ciclev10003086m.g	Late-Early1
Ciclev10003088m.g	Late2
Ciclev10003131m.g	Late2	rhamnogalacturonate lyase family protein
Ciclev10003136m.g	Late1
Ciclev10003149m.g	Late2	alpha- -mannosyl-glycoprotein 2-beta-n-acetylglucosaminyltransferase
Ciclev10003185m.g	Late2	transmembrane protein
Ciclev10003214m.g	Late1	pyrophosphate-energized vacuolar membrane proton pump 1-like
Ciclev10003220m.g	Late-Early4	neutral alkaline invertase
Ciclev10003242m.g	Late-Early3	60s ribosomal protein l14-1-like
Ciclev10003243m.g	Late-Early1	3 -n-debenzoyl-2 -deoxytaxol n-
Ciclev10003258m.g	Late2
Ciclev10003275m.g	Late4	galactose oxidase-like
Ciclev10003279m.g,Ciclev10003329m.g,Ciclev10003424m.g	Control2
Ciclev10003300m.g	Late-Early4	homogentisate geranylgeranyl transferase
Ciclev10003317m.g	Late1	auxin response factor 1	Plant hormone signal transduction	K14486 auxin response factor [KO:K14486]
Ciclev10003326m.g	Late2	calcium-transporting atpase plasma membrane-type-like
Ciclev10003331m.g	Late3	photosystem i reaction center subunit chloroplastic-like
Ciclev10003334m.g	Late2	ubiquitin system component cue isoform 1
Ciclev10003355m.g	Late-Early1
Ciclev10003356m.g	Late-Early1	ferredoxin	Photosynthesis	K02639 ferredoxin [KO:K02639]
Ciclev10003384m.g	Late1	splicing factor u2af 38 kda subunit
Ciclev10003420m.g	Control2	pyrophosphate-energized vacuolar membrane proton	OXIDATIVE PHOSPHORYLATION	K01507 inorganic pyrophosphatase [EC:3.6.1.1] [KO:K01507] [EC:3.6.1.1]
Ciclev10003422m.g	Late-Early3	dph4 homolog
Ciclev10003442m.g	Early1
Ciclev10003448m.g	Late2	pumilio homolog chloroplastic-like
Ciclev10003465m.g,Ciclev10001015m.g,Ciclev10003562m.g	Late1
Ciclev10003472m.g	Control2	transcription factor bhlh143-like
Ciclev10003487m.g	Late3	sun domain-containing protein 1-like
Ciclev10003495m.g	Control1	uncharacterized loc101214190
Ciclev10003510m.g,Ciclev10001050m.g	Late2
Ciclev10003552m.g	Late2	calcineurin-like metallo-phosphoesterase-like protein
Ciclev10003559m.g	Late3	tmv resistance protein n-like
Ciclev10003574m.g	Late-Early3	f-box protein pp2-b15-like
Ciclev10003589m.g	Late3	cytochrome p450
Ciclev10003615m.g	Control1	14-3-3 protein
Ciclev10003616m.g	Control1	atp-dependent clp protease atp-binding subunit
Ciclev10003624m.g	Late-Early1	probable plastid-lipid-associated protein chloroplastic-like
Ciclev10003631m.g	Late-Early1	alpha-crystallin domain of heat shock protein-containing protein
Ciclev10003642m.g	Late4
Ciclev10003653m.g	Late-Early2
Ciclev10003654m.g	Late2
Ciclev10003655m.g	Late-Early2	protein binding
Ciclev10003667m.g	Early3	zpr1 zinc-finger domain protein
Ciclev10003675m.g	Late-Early2
Ciclev10003677m.g	Late2
Ciclev10003688m.g	Late3	cytosolic sulfotransferase 15-like
Ciclev10003705m.g	Early2	cysteine proteinase inhibitor 1-like
Ciclev10003732m.g	Late1
Ciclev10003734m.g	Early2	neutral alkaline invertase
Ciclev10003767m.g	Late2	26s protease regulatory subunit 6b homolog
Ciclev10003782m.g	Late2
Ciclev10003814m.g	Late-Early4	nac domain ipr003441
Ciclev10003829m.g	Late-Early2	structural constituent of
Ciclev10003840m.g	Late-Early1
Ciclev10003867m.g	Late-Early4	progesterone 5-beta-reductase
Ciclev10003878m.g	Late-Early1
Ciclev10003888m.g	Control2
Ciclev10003897m.g	Control2
Ciclev10003903m.g	Late-Early4	ethylene-responsive transcription factor erf114-like
Ciclev10003904m.g	Late-Early4	pentatricopeptide repeat-containing protein at5g48910-like
Ciclev10003916m.g	Late1
Ciclev10003923m.g	Late4	serine-threonine protein plant-
Ciclev10003963m.g	Late-Early1
Ciclev10003980m.g	Late3	x-linked retinitis pigmentosa gtpase regulator
Ciclev10003982m.g	Late2	probable protein phosphatase 2c 73-like	Glutathione metabolism	K00799 glutathione S-transferase [EC:2.5.1.18] [KO:K00799] [EC:2.5.1.18]
Ciclev10003983m.g	Late-Early4	tyrosine-sulfated glycopeptide receptor 1-like
Ciclev10003986m.g	Early1	uncharacterized loc101205574
Ciclev10003990m.g	Late2
Ciclev10003996m.g	Late3	homeobox-leucine zipper protein roc3-like
Ciclev10004016m.g	Early1
Ciclev10004042m.g	Late1	cc-nbs-lrr resistance isoform 1
Ciclev10004044m.g	Late2	gigantea	Circadian rhythm	K12124 GIGANTEA [KO:K12124]
Ciclev10004059m.g	Late-Early1
Ciclev10004069m.g	Late-Early4	protein
Ciclev10004074m.g	Late-Early4	mitogen-activated protein kinase kinase kinase 1-like
Ciclev10004079m.g	Late4
Ciclev10004082m.g	Late2
Ciclev10004097m.g	Late-Early1	atp phosphoribosyltransferase-like
Ciclev10004099m.g	Control2
Ciclev10004103m.g	Late-Early2	cytochrome p450
Ciclev10004129m.g	Late-Early1	dna-directed rna polymerase e subunit 1-like
Ciclev10004151m.g	Late4	atp-binding cassette
Ciclev10004166m.g	Late2	dna repair protein rad50-like
Ciclev10004168m.g	Early1
Ciclev10004178m.g	Late3	microtubule-associated serine threonine-protein kinase
Ciclev10004179m.g	Control2	dentin sialophospho
Ciclev10004192m.g	Late2
Ciclev10004210m.g	Late2	phospholipase d p1-like	Glycerophospholipid metabolism	K01115 phospholipase D1/2 [EC:3.1.4.4] [KO:K01115] [EC:3.1.4.4]
Ciclev10004215m.g	Late1	zinc knuckle (cchc-type) family protein
Ciclev10004216m.g	Late-Early1	ran gtpase binding
Ciclev10004217m.g	Late-Early1	arm repeat superfamily protein
Ciclev10004227m.g	Late-Early2	squamosa promoter-binding-like protein 1-like
Ciclev10004231m.g	Control1	e3 ubiquitin-protein ligase upl6
Ciclev10004238m.g	Late-Early1	probably inactive leucine-rich repeat receptor-like protein kinase at3g28040-like
Ciclev10004239m.g	Late2	26s proteasome non-atpase regulatory subunit 1-like
Ciclev10004240m.g	Late-Early1	zinc- peroxisomal-like
Ciclev10004245m.g	Late2	protein argonaute 10-like
Ciclev10004249m.g	Control1	chloroplast thylakoid isoform 1
Ciclev10004250m.g	Late1	zinc- peroxisomal-like
Ciclev10004255m.g	Early2	non-lysosomal glucosylceramidase-like
Ciclev10004269m.g	Late2	e3 ubiquitin-protein ligase rf298-like
Ciclev10004272m.g	Early2	atp binding
Ciclev10004273m.g	Early2	calmodulin-binding transcription activator
Ciclev10004283m.g	Late3	probable rna helicase sde3-like
Ciclev10004289m.g	Control1	triglyceride lipase
Ciclev10004291m.g	Late2	acyl- dehydrogenase family member 10-like	Valine leucine and isoleucine degradation	K00249 acyl-CoA dehydrogenase [EC:1.3.8.7] [KO:K00249] [EC:1.3.8.7]
Ciclev10004298m.g	Control2	ion channel pollux-like 2-like
Ciclev10004304m.g	Late-Early2	triacylglycerol lipase sdp1-like	Glycerolipid metabolism	K14674 TAG lipase / steryl ester hydrolase / phospholipase A2 / LPA acyltransferase [EC:3.1.1.3 3.1.1.13 3.1.1.4 2.3.1.51] [KO:K14674] [EC:2.3.1.51 3.1.1.4 3.1.1.13 3.1.1.3]
Ciclev10004310m.g	Late2	aaa-type atpase family protein
Ciclev10004318m.g	Early3	adp-ribosylation factor gtpase-activating protein agd3-like
Ciclev10004319m.g	Late2
Ciclev10004328m.g	Late3	pentatricopeptide repeat-containing protein
Ciclev10004353m.g	Late-Early4	exostosin family protein
Ciclev10004356m.g	Late3
Ciclev10004369m.g	Late-Early2	alpha-l-arabinofuranosidase beta-d-xylosidase
Ciclev10004375m.g	Late2	chloride channel protein clc-d
Ciclev10004378m.g	Early1	methyltransferase-like protein 13-like
Ciclev10004384m.g	Late3	isoform 1
Ciclev10004391m.g	Early3	hypothetical protein CICLE_v10004391mg
Ciclev10004406m.g	Late-Early2	cullin-like protein1
Ciclev10004423m.g	Late-Early2	zinc finger ccch domain-containing protein 30-like
Ciclev10004424m.g	Late2	potassium channel skor-like
Ciclev10004430m.g	Late1	dymeclin-like
Ciclev10004432m.g	Late1	1-deoxy-d-xylulose 5-phosphate synthase	Thiamine metabolism	K01662 1-deoxy-D-xylulose-5-phosphate synthase [EC:2.2.1.7] [KO:K01662] [EC:2.2.1.7]
Ciclev10004438m.g	Late-Early1	dna gyrase subunit chloroplastic mitochondrial-like
Ciclev10004439m.g	Late-Early1
Ciclev10004446m.g	Control2
Ciclev10004448m.g	Late3	rna recognition motif-containing protein isoform 1
Ciclev10004453m.g	Late1	homeobox-leucine zipper protein anthocyaninless 2-like
Ciclev10004467m.g	Late3	atp binding
Ciclev10004476m.g	Late-Early4	wall associated kinase-like
Ciclev10004479m.g	Late-Early1	root phototropism protein 3-like
Ciclev10004482m.g	Late1	gtp1 obg family protein
Ciclev10004491m.g	Late-Early1	obp3-responsive protein 1
Ciclev10004493m.g	Early1	imp dehydrogenase gmp reductase
Ciclev10004496m.g	Control1	snare-interacting protein keule
Ciclev10004498m.g	Early3	cwf19-like protein 2-like
Ciclev10004502m.g	Late2	scarecrow-like protein 8-like
Ciclev10004522m.g	Late-Early1	cyclic nucleotide-gated ion channel 1-like
Ciclev10004525m.g	Late-Early2	cryptochrome partial	Circadian rhythm	K12119 cryptochrome 2 [KO:K12119]
Ciclev10004527m.g	Late1	serine threonine-protein kinase nek6-like
Ciclev10004536m.g	Late-Early3	uncharacterized loc101209831
Ciclev10004539m.g	Late2	phosphoglucomutase	Purine metabolism	K01835 phosphoglucomutase [EC:5.4.2.2] [KO:K01835] [EC:5.4.2.2]
Ciclev10004541m.g	Late-Early1	probable peptide nitrate transporter at5g13400-like
Ciclev10004551m.g	Late3	lysm domain receptor-like kinase 4-like
Ciclev10004553m.g	Control1	probable alpha-mannosidase i mns4-like
Ciclev10004560m.g	Late3	probable methyltransferase pmt8-like
Ciclev10004565m.g	Late2	dehydratase family protein
Ciclev10004567m.g	Control1	pentatricopeptide repeat-containing protein mitochondrial-like
Ciclev10004570m.g	Late2	glutaredoxin-related protein
Ciclev10004572m.g	Late3	atp-citrate synthase beta chain protein 1-like	Citrate cycle (TCA cycle)	K01648 ATP citrate (pro-S)-lyase [EC:2.3.3.8] [KO:K01648] [EC:2.3.3.8]
Ciclev10004573m.g	Late3	cyclic nucleotide-gated ion channel 1-like
Ciclev10004589m.g	Late3	probable methyltransferase pmt7-like
Ciclev10004590m.g	Late-Early2
Ciclev10004597m.g	Late2	yth domain family protein
Ciclev10004601m.g	Late2	outer envelope protein chloroplastic-like
Ciclev10004603m.g	Late-Early1	l-galactono- -lactone dehydrogenase
Ciclev10004605m.g	Late2	e3 ubiquitin protein ligase rin2-like
Ciclev10004613m.g	Control1	kinase associated protein phosphatase
Ciclev10004615m.g	Late-Early1	ketol-acid reductoisomerase
Ciclev10004616m.g	Late-Early2	pyruvate kinase isozyme chloroplastic-like	Purine metabolism	K00873 pyruvate kinase [EC:2.7.1.40] [KO:K00873] [EC:2.7.1.40]
Ciclev10004618m.g	Late-Early1	probable serine threonine-protein kinase at1g54610-like
Ciclev10004621m.g	Late-Early2	purple acid phosphatase 23-like
Ciclev10004629m.g	Control1	gtp pyrophosphokinase-like
Ciclev10004656m.g	Late2	folate-biopterin transporter chloroplastic-like
Ciclev10004657m.g	Control2
Ciclev10004676m.g	Late2	vacuolar amino acid transporter 1-like
Ciclev10004677m.g	Late1	ribosomal protein l11
Ciclev10004686m.g	Late3	nadph-dependent thioredoxin reductase 3-like
Ciclev10004699m.g	Early1	hypothetical protein CICLE_v10004699mg
Ciclev10004707m.g	Control2	calcium-dependent protein kinase
Ciclev10004709m.g	Late-Early1	heavy-metal-associated domain-containing protein
Ciclev10004713m.g	Late4	succinate-semialdehyde mitochondrial-like	Alanine aspartate and glutamate metabolism	K17761 succinate-semialdehyde dehydrogenase, mitochondrial [EC:1.2.1.24] [KO:K17761] [EC:1.2.1.24]
Ciclev10004714m.g	Early3	remorin family protein
Ciclev10004717m.g	Late2	flavonoid 3 -monooxygenase-like
Ciclev10004718m.g	Late3	carboxyl-terminal-processing protease
Ciclev10004720m.g	Late4	cytochrome p450
Ciclev10004722m.g	Late-Early1	abc transporter g family member 15-like
Ciclev10004724m.g	Late-Early2	u-box domain-containing protein 72-like
Ciclev10004726m.g	Late-Early3	pentatricopeptide repeat-containing protein chloroplastic-like
Ciclev10004731m.g	Late-Early1	glucose-1-phosphate adenylyltransferase large subunit chloroplastic-like	Starch and sucrose metabolism	K00975 glucose-1-phosphate adenylyltransferase [EC:2.7.7.27] [KO:K00975] [EC:2.7.7.27]
Ciclev10004734m.g	Late4	serine threonine-protein kinase pbs1-like
Ciclev10004736m.g	Late3	3-ketoacyl- synthase 11-like
Ciclev10004737m.g	Control1	nuclear division rft1-like protein
Ciclev10004749m.g	Control2	p-loop containing nucleoside triphosphate hydrolases superfamily protein
Ciclev10004755m.g	Late3	tubulin beta-8 chain
Ciclev10004760m.g	Early1	rna polymerase sigma factor chloroplastic mitochondrial-like
Ciclev10004767m.g	Early3
Ciclev10004771m.g	Late-Early2	tetratricopeptide repeat-like superfamily isoform 1
Ciclev10004783m.g	Late-Early2	probable pectate lyase 15-like	Pentose and glucuronate interconversions	K01728 pectate lyase [EC:4.2.2.2] [KO:K01728] [EC:4.2.2.2]
Ciclev10004786m.g	Late-Early3	organic cation carnitine transporter 3
Ciclev10004787m.g	Late3	udp-n-acetylmuramoylalanine-d-glutamate ligase
Ciclev10004788m.g	Control1	duf21 domain-containing protein at4g14240-like
Ciclev10004793m.g	Late2	dihydrolipoyl dehydrogenase mitochondrial-like	Glycine, serine and threonine metabolism	K00382 dihydrolipoamide dehydrogenase [EC:1.8.1.4] [KO:K00382] [EC:1.8.1.4]
Ciclev10004794m.g	Late2	amsh-like ubiquitin thioesterase 3-like
Ciclev10004800m.g	Control1	inosine-5 -monophosphate dehydrogenase	Purine metabolism	K00088 IMP dehydrogenase [EC:1.1.1.205] [KO:K00088] [EC:1.1.1.205]
Ciclev10004807m.g	Late-Early2	pentatricopeptide repeat-containing protein chloroplastic-like
Ciclev10004812m.g	Control2	ammonium transporter
Ciclev10004819m.g	Late2	glutathione reductase	Glutathione metabolism	K00383 glutathione reductase (NADPH) [EC:1.8.1.7] [KO:K00383] [EC:1.8.1.7]
Ciclev10004821m.g	Late-Early1	flavonoid 3 -monooxygenase-like
Ciclev10004825m.g	Late-Early2	arm repeat superfamily isoform 2
Ciclev10004831m.g	Late3	dead-box atp-dependent rna helicase 36-like
Ciclev10004835m.g	Control1	protein binding
Ciclev10004836m.g	Late3	anthocyanin 5-aromatic
Ciclev10004839m.g	Late-Early3	sugar transporter erd6-like 16-like
Ciclev10004841m.g	Late-Early1	cytochrome p450
Ciclev10004880m.g	Control2	cbl-interacting serine threonine-protein kinase 1-like
Ciclev10004881m.g	Late-Early1	udp-glucuronate 4-epimerase 6-like	Starch and sucrose metabolism	K08679 UDP-glucuronate 4-epimerase [EC:5.1.3.6] [KO:K08679] [EC:5.1.3.6]
Ciclev10004891m.g	Late1	phosphoglycerate kinase	Glycolysis / Gluconeogenesis	K00927 phosphoglycerate kinase [EC:2.7.2.3] [KO:K00927] [EC:2.7.2.3]
Ciclev10004905m.g	Late3	exostosin family protein
Ciclev10004922m.g	Late-Early1	uncharacterized membrane
Ciclev10004924m.g	Late1	7-hydroxymethyl chlorophyll a chloroplastic-like	Porphyrin and chlorophyll metabolism	K18010 7-hydroxymethyl chlorophyll a reductase [EC:1.17.7.2] [KO:K18010] [EC:1.17.7.2]
Ciclev10004927m.g	Late-Early1	atp sulfurylase chloroplastic-like	Purine metabolism	K13811 3'-phosphoadenosine 5'-phosphosulfate synthase [EC:2.7.7.4 2.7.1.25] [KO:K13811] [EC:2.7.1.25 2.7.7.4]
Ciclev10004929m.g	Late2	glycerol-3-phosphate dehydrogenase	Glycerophospholipid metabolism	K00006 glycerol-3-phosphate dehydrogenase (NAD+) [EC:1.1.1.8] [KO:K00006] [EC:1.1.1.8]
Ciclev10004935m.g	Late2	udp-glycosyltransferase 76f1-like
Ciclev10004938m.g	Control1	poly polymerase-like
Ciclev10004951m.g	Late1	cbl-interacting serine threonine-protein kinase 7-like
Ciclev10004956m.g	Late1
Ciclev10004957m.g	Late2	calmodulin-binding heat shock protein
Ciclev10004963m.g	Late-Early1	hit zinc -1-like conserved region isoform 1
Ciclev10004977m.g	Late-Early1	bahd acyltransferase dcr-like
Ciclev10004978m.g	Late-Early1	smad fha domain-containing protein
Ciclev10004979m.g	Late4	transaldolase family protein	Pentose phosphate pathway	K00616 transaldolase [EC:2.2.1.2] [KO:K00616] [EC:2.2.1.2]
Ciclev10004982m.g	Late3
Ciclev10004989m.g	Control1	two-component response regulator arr2-like	Plant hormone signal transduction	K14491 two-component response regulator ARR-B family [KO:K14491]
Ciclev10004995m.g	Late-Early4	basic 7s globulin 2 precursor small
Ciclev10004997m.g	Late-Early1	3 -n-debenzoyl-2 -deoxytaxol n-
Ciclev10005003m.g	Late-Early1	polyketide cyclase dehydrase and lipid transport superfamily protein
Ciclev10005007m.g	Late1	glutamine partial	Alanine aspartate and glutamate metabolism	K01915 glutamine synthetase [EC:6.3.1.2] [KO:K01915] [EC:6.3.1.2]
Ciclev10005012m.g	Late-Early2	ap2-like ethylene-responsive transcription factor
Ciclev10005019m.g	Control1	acetylornithine mitochondrial-like
Ciclev10005020m.g	Late-Early3		N-Glycan biosynthesis	K01001 UDP-N-acetylglucosamine--dolichyl-phosphate N-acetylglucosaminephosphotransferase [EC:2.7.8.15] [KO:K01001] [EC:2.7.8.15]
Ciclev10005029m.g	Early3	glyceraldehyde-3-phosphate cytosolic-like	Glycolysis / Gluconeogenesis	K00134 glyceraldehyde 3-phosphate dehydrogenase [EC:1.2.1.12] [KO:K00134] [EC:1.2.1.12]
Ciclev10005034m.g	Early1	probable s-acyltransferase at3g26935-like
Ciclev10005036m.g	Late3	e3 ubiquitin-protein ligase rglg2-like
Ciclev10005038m.g	Early2	basic 7s globulin 2 precursor small
Ciclev10005039m.g	Late2	peptide chain release factor 2-like
Ciclev10005043m.g	Late1	pale-green and chlorophyll b reduced 2	Porphyrin and chlorophyll metabolism	K19073 divinyl chlorophyllide a 8-vinyl-reductase [EC:1.3.1.75] [KO:K19073] [EC:1.3.1.75]
Ciclev10005061m.g	Late4	probable protein phosphatase 2c 40-like
Ciclev10005062m.g	Late-Early2	ubiquitin-associated ts-n domain-containing protein
Ciclev10005070m.g	Late2	probable serine incorporator-like
Ciclev10005094m.g	Late2	btb poz and math domain-containing protein 2-like
Ciclev10005097m.g	Control1	gtp-binding protein yptm2-like
Ciclev10005100m.g	Late2	probable protein phosphatase 2c 13-like
Ciclev10005101m.g	Late4	phosphoglycerate kinase	Glycolysis / Gluconeogenesis	K00927 phosphoglycerate kinase [EC:2.7.2.3] [KO:K00927] [EC:2.7.2.3]
Ciclev10005107m.g	Late-Early4	guanylate kinase	Purine metabolism	K00942 guanylate kinase [EC:2.7.4.8] [KO:K00942] [EC:2.7.4.8]
Ciclev10005110m.g	Late-Early1	development and cell death domain-containing protein
Ciclev10005112m.g	Late3	trab domain-containing
Ciclev10005119m.g	Late3	atp-dependent -nad h-hydrate dehydratase-like
Ciclev10005123m.g	Late2	quinone oxidoreductase 1-like
Ciclev10005126m.g	Late-Early2	bsd domain-containing protein 1-like
Ciclev10005137m.g	Late2	serine threonine-protein kinase ht1-like
Ciclev10005144m.g	Late2	nuclear transcription factor y subunit a-9-like
Ciclev10005149m.g	Late-Early2	flavanone 3-beta-hydroxylase
Ciclev10005151m.g	Early2	trehalose-phosphate phosphatase-like	Starch and sucrose metabolism	K01087 trehalose 6-phosphate phosphatase [EC:3.1.3.12] [KO:K01087] [EC:3.1.3.12]
Ciclev10005152m.g	Late-Early1	gdsl esterase lipase at3g27950-like
Ciclev10005157m.g	Control1	gibberellin 20-oxidase	Diterpenoid biosynthesis	K05282 gibberellin 20-oxidase [EC:1.14.11.12] [KO:K05282] [EC:1.14.11.12]
Ciclev10005159m.g	Early1	nucleic acid-binding proteins superfamily isoform 3
Ciclev10005180m.g	Late-Early1	protection of telomeres 1 protein
Ciclev10005181m.g	Late2	beta- -glucanase
Ciclev10005183m.g	Control1	type 1 membrane protein
Ciclev10005185m.g	Control2	pyruvate dehydrogenase phosphatase
Ciclev10005186m.g	Late-Early3	alpha beta-hydrolases superfamily protein
Ciclev10005197m.g	Late-Early2	uncharacterized rho gtpase-activating protein at5g61530-like
Ciclev10005200m.g	Late2	probable protein phosphatase 2c 8-like	Plant hormone signal transduction	K14497 protein phosphatase 2C [EC:3.1.3.16] [KO:K14497] [EC:3.1.3.16]
Ciclev10005207m.g	Late2	signal peptide peptidase-like 1-like
Ciclev10005216m.g	Early2	serine threonine-protein phosphatase pp1-like
Ciclev10005219m.g	Late-Early1	vesicle-associated protein 2-2-like
Ciclev10005220m.g	Late1	ethylene-responsive transcription factor crf4-like
Ciclev10005225m.g	Control1	protein srg1-like
Ciclev10005234m.g	Late4	probable adp-ribosylation factor gtpase-activating protein agd11-like
Ciclev10005237m.g	Late-Early1
Ciclev10005242m.g	Late-Early2	protein kinase
Ciclev10005245m.g	Late2	adipocyte plasma membrane-associated
Ciclev10005246m.g	Control1	autophagy protein 5-like
Ciclev10005261m.g	Control2	ring-h2 finger protein atl16-like
Ciclev10005268m.g	Late2	50s ribosomal protein l18
Ciclev10005275m.g	Late3	orcinol o-methyltransferase
Ciclev10005276m.g	Control2	orcinol o-methyltransferase
Ciclev10005279m.g	Late3	orcinol o-methyltransferase
Ciclev10005283m.g	Late-Early2
Ciclev10005288m.g	Late-Early4	bag family molecular chaperone regulator 1-like
Ciclev10005297m.g	Control2	o-methyltransferase omt2
Ciclev10005306m.g	Late4	zinc transporter 1-like
Ciclev10005312m.g	Late-Early1	dna binding
Ciclev10005316m.g	Late-Early3	beta- -glucanase
Ciclev10005326m.g	Late-Early3	gdt1-like protein chloroplastic-like
Ciclev10005328m.g	Late2	homocysteine s-methyltransferase	Cysteine and methionine metabolism	K00547 homocysteine S-methyltransferase [EC:2.1.1.10] [KO:K00547] [EC:2.1.1.10]
Ciclev10005332m.g	Control1	luc7-like protein 3-like
Ciclev10005341m.g	Late2	nac domain protein
Ciclev10005343m.g	Late-Early2	hypersensitive-induced response protein 4-like
Ciclev10005346m.g	Late-Early1
Ciclev10005347m.g	Late4
Ciclev10005348m.g	Control2	orcinol o-methyltransferase
Ciclev10005353m.g	Late-Early2	probable membrane-associated kinase regulator 1-like
Ciclev10005358m.g	Late2	interactor of constitutive active rops 2
Ciclev10005364m.g	Late-Early1	30s ribosomal protein chloroplastic-like
Ciclev10005370m.g	Late3	at5g51550 k17n15_10
Ciclev10005373m.g	Late-Early2	peroxisomal membrane protein
Ciclev10005375m.g	Late-Early3	a2 protein
Ciclev10005394m.g	Late-Early2	malate dehydrogenase	Cysteine and methionine metabolism	K00025 malate dehydrogenase [EC:1.1.1.37] [KO:K00025] [EC:1.1.1.37]
Ciclev10005397m.g	Late3	ribosomal protein l2
Ciclev10005401m.g	Late-Early1	hypothetical protein CICLE_v10005401mg
Ciclev10005403m.g	Late1	heat stress transcription factor b-2b-like
Ciclev10005411m.g	Late2	transcription factor asg4-like
Ciclev10005413m.g	Late1	3-ketodihydrosphingosine reductase-like
Ciclev10005422m.g	Late4	cysteine synthase	Cysteine and methionine metabolism	K01738 cysteine synthase A [EC:2.5.1.47] [KO:K01738] [EC:2.5.1.47]
Ciclev10005426m.g	Late1		Purine metabolism	K03026 DNA-directed RNA polymerase III subunit RPC4 [KO:K03026]
Ciclev10005438m.g	Late2	gtp-binding protein sar1a
Ciclev10005443m.g	Late1	gibberellin receptor
Ciclev10005453m.g	Late2	chlorophyllase- chloroplastic-like	Porphyrin and chlorophyll metabolism	K08099 chlorophyllase [EC:3.1.1.14] [KO:K08099] [EC:3.1.1.14]
Ciclev10005457m.g	Late4	septum site-determining protein mind chloroplastic-like
Ciclev10005461m.g	Control1
Ciclev10005468m.g	Late-Early2	g-protein coupled receptor 1-like
Ciclev10005470m.g	Early3	cytosolic class i small heat shock protein partial
Ciclev10005473m.g	Late2	short-chain dehydrogenase tic chloroplastic-like
Ciclev10005475m.g	Late-Early3	cytosolic class i small heat shock protein partial
Ciclev10005481m.g	Control1	beta- partial	CAROTENOID BIOSYNTHESIS	K15746 beta-carotene 3-hydroxylase [EC:1.14.13.129] [KO:K15746] [EC:1.14.13.129]
Ciclev10005487m.g	Late-Early1	rna-binding protein rnp1 precursor
Ciclev10005494m.g	Late-Early1	probable sugar phosphate phosphate translocator at3g10290-like
Ciclev10005497m.g	Late3	protein srg1-like
Ciclev10005508m.g	Late-Early1	uncharacterized loc101211120
Ciclev10005510m.g	Late1	dihydrodipicolinate reductase chloroplastic-like
Ciclev10005518m.g	Control1	ubiquitin-conjugating enzyme e2 32-like
Ciclev10005524m.g	Late2	dead-box atp-dependent rna helicase 36-like
Ciclev10005525m.g	Control1	protein
Ciclev10005529m.g	Late-Early4	calcium-binding protein cml49
Ciclev10005540m.g	Early3	nucleolar essential
Ciclev10005552m.g	Control2	carboxylesterase 1-like
Ciclev10005565m.g	Late-Early3	histidine biosynthesis bifunctional protein hisie
Ciclev10005566m.g	Late2	acid phosphatase 1-like
Ciclev10005570m.g	Late4	ethylene-responsive transcription factor 5-like
Ciclev10005572m.g	Late-Early2	s-formylglutathione hydrolase-like
Ciclev10005574m.g	Late-Early4	soluble diacylglycerol acyltransferase
Ciclev10005578m.g	Late-Early2	chaperone protein dnaj 6-like
Ciclev10005581m.g	Early3	ubiquinol-cytochrome c reductase complex chaperone cbp3 homolog
Ciclev10005584m.g	Late3	uncharacterized loc101219803
Ciclev10005594m.g	Late2	remorin family protein
Ciclev10005597m.g	Late-Early2	glutaredoxin family protein
Ciclev10005607m.g	Late-Early2	pyrroline-5-carboxylate reductase	ARGININE AND PROLINE METABOLISM	K00286 pyrroline-5-carboxylate reductase [EC:1.5.1.2] [KO:K00286] [EC:1.5.1.2]
Ciclev10005608m.g	Late2	tvp38 tmem64 family membrane protein slr0305-like
Ciclev10005618m.g	Late-Early2	solute carrier family 25 member 44-like
Ciclev10005624m.g	Late-Early2	phosphoenolpyruvate carboxylase kinase
Ciclev10005637m.g	Late-Early2	protein-methionine-s-oxide reductase
Ciclev10005641m.g	Late2	ac007202_7 ests gb
Ciclev10005642m.g	Control2	peptidyl-prolyl cis-trans isomerase chloroplastic-like
Ciclev10005645m.g	Late2	enoyl- hydratase
Ciclev10005650m.g	Control1	f-box family protein
Ciclev10005663m.g	Late3	40s ribosomal protein s3a-like
Ciclev10005665m.g	Late2	acylpyruvase mitochondrial-like
Ciclev10005668m.g	Late3	cyclic nucleotide gated channel 3
Ciclev10005671m.g	Late4
Ciclev10005673m.g	Late3	zinc finger
Ciclev10005680m.g	Late-Early2
Ciclev10005687m.g	Control2
Ciclev10005694m.g	Late4
Ciclev10005696m.g	Late4
Ciclev10005702m.g	Late-Early2
Ciclev10005704m.g	Late3	ribonuclease h protein at1g65750-like
Ciclev10005710m.g	Late3	cyclopropane-fatty-acyl-phospholipid synthase isoform 1
Ciclev10005711m.g	Late3	40s ribosomal protein s6-like
Ciclev10005712m.g	Late-Early2
Ciclev10005716m.g	Late3
Ciclev10005717m.g	Late4	bi1-like
Ciclev10005727m.g	Late3	cyclopropane-fatty-acyl-phospholipid synthase isoform 1
Ciclev10005732m.g	Late-Early2	glycoprotein family protein
Ciclev10005737m.g	Early1	bidirectional sugar transporter sweet17-like
Ciclev10005745m.g	Late1
Ciclev10005753m.g	Early1	atp-dependent clp protease atp-binding subunit clpx
Ciclev10005754m.g	Control1
Ciclev10005759m.g	Late-Early1	endo- -beta-d-glucanase-like
Ciclev10005764m.g	Late-Early1	methyltransferase-like protein 13-like
Ciclev10005777m.g	Control2	transcription factor bhlh92-like
Ciclev10005780m.g	Late1	ring-h2 finger protein atl2-like
Ciclev10005783m.g	Early3	clp protease-related protein chloroplastic-like
Ciclev10005792m.g	Late-Early2	e3 ubiquitin-protein ligase at3g02290-like
Ciclev10005793m.g	Late-Early2	cyclin-dependent kinase inhibitor 4
Ciclev10005805m.g	Late-Early1
Ciclev10005807m.g	Late1	cysteine and histidine-rich domain-containing protein rar1-like
Ciclev10005809m.g	Control1	glutathione s-	Glutathione metabolism	K00799 glutathione S-transferase [EC:2.5.1.18] [KO:K00799] [EC:2.5.1.18]
Ciclev10005815m.g	Late2
Ciclev10005819m.g	Late3	dna binding
Ciclev10005821m.g	Control2	dna-directed rna polymerases and iii subunit rpabc1-like	Purine metabolism	K03013 DNA-directed RNA polymerases I, II, and III subunit RPABC1 [KO:K03013]
Ciclev10005822m.g	Late4	peroxiredoxin- mitochondrial-like
Ciclev10005833m.g	Late1	glutathione s-	Glutathione metabolism	K00799 glutathione S-transferase [EC:2.5.1.18] [KO:K00799] [EC:2.5.1.18]
Ciclev10005847m.g	Late1	nad h dehydrogenase 18
Ciclev10005863m.g	Control2	ethylene-responsive transcription factor
Ciclev10005869m.g	Late1	ethylene-responsive transcription factor erf025-like
Ciclev10005873m.g	Early1	transferring glycosyl groups
Ciclev10005888m.g	Late4	21 kda
Ciclev10005889m.g	Late2
Ciclev10005892m.g	Late1	psi reaction center subunit ii	Photosynthesis	K02692 photosystem I subunit II [KO:K02692]
Ciclev10005897m.g	Late2	embryo-specific protein
Ciclev10005900m.g	Late3	60s ribosomal protein l13a-4-like
Ciclev10005901m.g	Late-Early2	iq motif and sec7 domain-containing protein 2
Ciclev10005907m.g	Late2	proteasome subunit beta type
Ciclev10005917m.g	Late2	plasma membrane
Ciclev10005918m.g	Control1	pleckstrin homology domain family a
Ciclev10005921m.g	Early1	ribosomal protein l22
Ciclev10005922m.g	Early1	low psii accumulation 19 protein
Ciclev10005926m.g	Late-Early1	21 kda
Ciclev10005931m.g	Control1	iron-deficiency-responsive protein	Cysteine and methionine metabolism	K08967 1,2-dihydroxy-3-keto-5-methylthiopentene dioxygenase [EC:1.13.11.53 1.13.11.54] [KO:K08967] [EC:1.13.11.54 1.13.11.53]
Ciclev10005935m.g	Late4	nudix hydrolase mitochondrial-like
Ciclev10005938m.g	Late-Early2	trna-splicing endonuclease subunit sen54-like isoform x4
Ciclev10005946m.g	Late-Early1	21 kda protein
Ciclev10005954m.g	Late3
Ciclev10005965m.g	Late-Early2	short-chain dehydrogenase tic chloroplastic-like
Ciclev10005970m.g	Late2	bis(5 -adenosyl)-triphosphatase-like	Purine metabolism	K01522 bis(5'-adenosyl)-triphosphatase [EC:3.6.1.29] [KO:K01522] [EC:3.6.1.29]
Ciclev10005971m.g	Late-Early4	uncharacterized n-acetyltransferase p20-like
Ciclev10005978m.g	Late2	hypothetical protein CICLE_v10005978mg
Ciclev10005983m.g	Late2	blue copper protein
Ciclev10005986m.g	Late2	integral membrane family protein
Ciclev10005988m.g	Late2
Ciclev10005989m.g	Control1	upf0497 membrane protein 4
Ciclev10005992m.g	Late-Early1
Ciclev10005993m.g	Late3	protein rdm1-like
Ciclev10005995m.g	Late2	cytidine deaminase
Ciclev10005996m.g	Late2	at3g21550 mil23_11
Ciclev10005998m.g	Late-Early4	uncharacterized n-acetyltransferase p20-like
Ciclev10006002m.g	Early2	auxin-induced protein	Plant hormone signal transduction	K14484 auxin-responsive protein IAA [KO:K14484]
Ciclev10006003m.g	Late2	embryo-specific protein
Ciclev10006005m.g	Early2
Ciclev10006006m.g	Control1	early light-inducible protein
Ciclev10006008m.g	Late2	adp-ribosylation factor c1
Ciclev10006013m.g	Late2	polynucleotidyl transferase isoform 2
Ciclev10006014m.g	Late1	transferring glycosyl
Ciclev10006017m.g	Late3	abc-type co2+ transport permease component
Ciclev10006024m.g	Late4	40s ribosomal protein s10-like
Ciclev10006034m.g	Late4	skp1-like protein
Ciclev10006038m.g	Control1	dual specificity protein phosphatase 1
Ciclev10006041m.g	Late-Early2	heat stress transcription factor b-2b-like
Ciclev10006050m.g	Late-Early2	multiple stress-responsive zinc-finger protein
Ciclev10006067m.g	Early3	trafficking protein particle complex subunit 1-like
Ciclev10006072m.g	Late2	probable nadh dehydrogenase	OXIDATIVE PHOSPHORYLATION	K03949 NADH dehydrogenase (ubiquinone) 1 alpha subcomplex subunit 5 [KO:K03949]
Ciclev10006075m.g	Control1
Ciclev10006076m.g	Control2	ca2+-binding protein 1
Ciclev10006077m.g	Late-Early2	cyanate hydratase	Nitrogen metabolism	K01725 cyanate lyase [EC:4.2.1.104] [KO:K01725] [EC:4.2.1.104]
Ciclev10006081m.g	Late2	usp family protein
Ciclev10006085m.g	Late1
Ciclev10006094m.g	Late-Early1	upf0678 fatty acid-binding protein at1g79260-like
Ciclev10006102m.g	Late-Early1	pathogenesis-related protein
Ciclev10006103m.g	Late3
Ciclev10006105m.g	Late2	mal d
Ciclev10006112m.g	Late-Early2	latex-abundant protein
Ciclev10006113m.g	Late-Early1	lob domain-containing protein 4-like
Ciclev10006115m.g	Late3	nicotiana lesion-inducing like
Ciclev10006117m.g	Late2
Ciclev10006126m.g	Late4
Ciclev10006128m.g	Late-Early2	embryo sac development arrest
Ciclev10006134m.g	Control1	polyubiquitin 2
Ciclev10006135m.g	Late-Early1	histidine-containing phosphotransfer protein 1-like	Plant hormone signal transduction	K14490 histidine-containing phosphotransfer peotein [KO:K14490]
Ciclev10006137m.g	Late4
Ciclev10006140m.g	Late3	pointed first leaf
Ciclev10006148m.g	Late-Early1
Ciclev10006149m.g	Late-Early3	flowering-promoting factor 1-like protein 3-like
Ciclev10006154m.g	Late-Early2	probable prefoldin subunit 2-like
Ciclev10006161m.g	Late-Early1	gata transcription factor 16
Ciclev10006169m.g	Late-Early2
Ciclev10006172m.g	Late2	nadh dehydrogenase	OXIDATIVE PHOSPHORYLATION	K11353 NADH dehydrogenase (ubiquinone) 1 alpha subcomplex subunit 13 [KO:K11353]
Ciclev10006173m.g	Late2	actin depolymerizing factor 6
Ciclev10006176m.g	Late2	senescence-associated family protein
Ciclev10006180m.g	Late2	acyl carrier protein
Ciclev10006181m.g	Late-Early2	methionine sulfoxide reductase type
Ciclev10006194m.g	Late-Early2	40s ribosomal protein s24-2-like
Ciclev10006197m.g	Late2	nadh dehydrogenase	OXIDATIVE PHOSPHORYLATION	K03952 NADH dehydrogenase (ubiquinone) 1 alpha subcomplex subunit 8 [KO:K03952]
Ciclev10006198m.g	Late-Early4	metal ion binding
Ciclev10006204m.g	Late2	bet1-like snare 1-2-like
Ciclev10006210m.g	Control1	transcription factor bhlh14
Ciclev10006211m.g	Late2	potato inhibitor i family protein
Ciclev10006212m.g	Late2	proteinase inhibitor
Ciclev10006214m.g	Late3	protein ralf-like 24-like
Ciclev10006215m.g	Late1
Ciclev10006216m.g	Late1	protein proton gradient regulation chloroplastic-like
Ciclev10006220m.g	Late-Early2
Ciclev10006227m.g	Late-Early2	peptidoglycan-binding domain-containing protein
Ciclev10006228m.g	Late-Early2
Ciclev10006235m.g	Late1
Ciclev10006241m.g	Early3	heat shock protein
Ciclev10006243m.g	Late4
Ciclev10006246m.g	Late1	duf21 domain-containing protein at5g52790
Ciclev10006249m.g	Late-Early1
Ciclev10006261m.g	Late-Early4	hypothetical protein PRUPE_ppa019854mg
Ciclev10006262m.g	Late3	protein ralf-like 32-like
Ciclev10006264m.g	Early3	huntingtin-interacting protein k-like
Ciclev10006280m.g	Control1	30s ribosomal protein s17
Ciclev10006285m.g	Late1	dna-directed rna polymerase ii subunit rpb7-like
Ciclev10006291m.g	Control1	mitochondrial import receptor subunit tom22 homolog 2-like
Ciclev10006294m.g	Late1
Ciclev10006302m.g	Late-Early1
Ciclev10006308m.g	Early3	late embryogenesis abundant protein lea5-like
Ciclev10006312m.g	Late2
Ciclev10006319m.g	Late-Early4
Ciclev10006320m.g	Late-Early2	polycomb group protein embryonic flower 2-like
Ciclev10006321m.g	Late-Early4	protein
Ciclev10006325m.g	Late-Early1
Ciclev10006352m.g	Late-Early2	glutamate synthase
Ciclev10006353m.g	Late-Early1		Pentose and glucuronate interconversions	K00008 L-iditol 2-dehydrogenase [EC:1.1.1.14] [KO:K00008] [EC:1.1.1.14]
Ciclev10006361m.g	Control1	uncharacterized loc101207372
Ciclev10006362m.g	Late2	defensin 1
Ciclev10006364m.g	Late2
Ciclev10006381m.g	Late2
Ciclev10006397m.g	Late-Early2
Ciclev10006402m.g	Control1
Ciclev10006421m.g	Late-Early2	ubiquitin c
Ciclev10006423m.g	Late-Early1	orcinol o-methyltransferase
Ciclev10006429m.g	Control1	cyclophilin-like peptidyl-prolyl cis-trans isomerase family protein
Ciclev10006449m.g	Late4	kda class ii heat shock protein
Ciclev10006457m.g	Late2
Ciclev10006472m.g	Late-Early2	u-box domain-containing protein 32-like
Ciclev10006509m.g	Late2	nedd8-activating enzyme e1 catalytic subunit
Ciclev10006522m.g	Early1
Ciclev10006580m.g	Late-Early1	methyltransferase pmt20
Ciclev10006582m.g	Late2	c2h2-like zinc finger protein
Ciclev10006642m.g	Late-Early2
Ciclev10006699m.g	Late-Early1	lysm domain receptor-like kinase 4-like
Ciclev10006717m.g	Late3
Ciclev10006724m.g	Control1	protein
Ciclev10006777m.g	Control1	double-stranded rna-binding protein 2-like
Ciclev10006828m.g	Late-Early2	flavin-containing monooxygenase yucca3-like
Ciclev10006852m.g	Late-Early2	bis(5 -adenosyl)-triphosphatase-like	Purine metabolism	K01522 bis(5'-adenosyl)-triphosphatase [EC:3.6.1.29] [KO:K01522] [EC:3.6.1.29]
Ciclev10006854m.g	Late-Early2
Ciclev10006881m.g	Late2
Ciclev10006910m.g	Late1	anthocyanidin -o-glucosyltransferase-like
Ciclev10006919m.g	Control1	pentatricopeptide repeat-containing protein mitochondrial-like
Ciclev10006924m.g	Late2	flowering time control protein fca-like
Ciclev10006939m.g	Late-Early2	pentatricopeptide repeat-containing protein
Ciclev10006948m.g	Late4	strictosidine synthase 1-like
Ciclev10006963m.g	Late2	glycine-rich protein
Ciclev10006977m.g	Early1	protein phosphatase inhibitor 2 containing protein
Ciclev10007003m.g	Late2	nuclear transcription factor y subunit c-2 isoform 1
Ciclev10007018m.g	Late-Early1
Ciclev10007037m.g	Control1	pentatricopeptide repeat-containing protein
Ciclev10007063m.g	Early3	dynein light chain cytoplasmic-like
Ciclev10007068m.g	Late1	crt dre binding factor
Ciclev10007074m.g	Late3	er lumen protein retaining receptor
Ciclev10007095m.g	Late-Early2	harpin binding protein 1
Ciclev10007115m.g	Late-Early1	folylpolyglutamate synthase-like
Ciclev10007165m.g	Late-Early1	major allergen pru ar 1-like
Ciclev10007175m.g	Late-Early2	mitochondrial transcription termination factor family protein
Ciclev10007188m.g	Early3	probable receptor-like protein kinase at5g24010-like
Ciclev10007189m.g	Control1
Ciclev10007216m.g	Late-Early2	transcription regulatory protein snf2-like
Ciclev10007230m.g	Control1	ddb1- and cul4-associated factor homolog 1-like
Ciclev10007232m.g	Late1	tetratricopeptide repeat -like superfamily protein isoform 3
Ciclev10007237m.g	Late2	alpha beta-hydrolases superfamily protein
Ciclev10007238m.g	Late2	traf-like family protein
Ciclev10007254m.g	Late-Early2
Ciclev10007255m.g	Early2	e3 ubiquitin-protein ligase lin-like
Ciclev10007284m.g	Late-Early2	autophagy-related protein 11
Ciclev10007288m.g	Late2
Ciclev10007293m.g	Late-Early2
Ciclev10007294m.g	Late-Early1	disease resistance protein at4g27190-like
Ciclev10007296m.g	Late3	cellulose synthase
Ciclev10007301m.g	Control1	serine threonine protein isoform 5
Ciclev10007304m.g	Control1	disease resistance protein at4g27190-like
Ciclev10007310m.g	Control2	glycine dehydrogenase	Glycine, serine and threonine metabolism	K00281 glycine dehydrogenase [EC:1.4.4.2] [KO:K00281] [EC:1.4.4.2]
Ciclev10007311m.g	Late4	sucrose phosphate synthase	Starch and sucrose metabolism	K00696 sucrose-phosphate synthase [EC:2.4.1.14] [KO:K00696] [EC:2.4.1.14]
Ciclev10007312m.g	Late2	sucrose phosphate synthase	Starch and sucrose metabolism	K00696 sucrose-phosphate synthase [EC:2.4.1.14] [KO:K00696] [EC:2.4.1.14]
Ciclev10007313m.g	Late2	alpha-aminoadipic semialdehyde synthase-like	Lysine degradation	K14157 alpha-aminoadipic semialdehyde synthase [EC:1.5.1.8 1.5.1.9] [KO:K14157] [EC:1.5.1.9 1.5.1.8]
Ciclev10007326m.g	Late1	membrane-bound transcription factor site-1 protease-like
Ciclev10007341m.g	Late-Early2	disease resistance family protein lrr family
Ciclev10007342m.g	Control1	116 kda u5 small nuclear ribonucleoprotein component-like
Ciclev10007347m.g	Control1	chaperone protein mitochondrial-like
Ciclev10007378m.g	Late-Early4	probable pre-mrna-splicing factor atp-dependent rna helicase-like
Ciclev10007383m.g	Control2	receptor-like protein kinase hsl1-like
Ciclev10007390m.g	Late-Early1	transcriptional corepressor leunig
Ciclev10007402m.g	Late-Early1	glutamate receptor -like
Ciclev10007403m.g	Late2	spoc and transcription elongation factor s-ii domain protein
Ciclev10007408m.g	Late2	p-type atpase
Ciclev10007412m.g	Late3	potassium channel
Ciclev10007413m.g	Late-Early1	zinc finger ccch domain-containing protein
Ciclev10007414m.g	Late-Early1	puromycin-sensitive aminopeptidase-like
Ciclev10007416m.g	Early3
Ciclev10007423m.g	Late-Early1	bifunctional dethiobiotin synthetase -diamino-pelargonic acid mitochondrial-like
Ciclev10007426m.g	Late2	serine threonine isoform 1
Ciclev10007428m.g	Late-Early4	probable -trehalose-phosphate synthase	Starch and sucrose metabolism	K16055 trehalose 6-phosphate synthase/phosphatase [EC:2.4.1.15 3.1.3.12] [KO:K16055] [EC:3.1.3.12 2.4.1.15]
Ciclev10007432m.g	Late3	pre-mrna-splicing factor cwc21-like
Ciclev10007447m.g	Control1	beta-adaptin-like protein a
Ciclev10007449m.g	Late2	transcriptional corepressor leunig-like
Ciclev10007465m.g	Late1	e3 ubiquitin-protein ligase rbbp6-like isoform x1
Ciclev10007471m.g	Late-Early4	s-locus lectin protein kinase family
Ciclev10007478m.g	Early3	ubiquitin carboxyl-terminal hydrolase 14-like
Ciclev10007483m.g	Control2	sucrose synthase 2	Starch and sucrose metabolism	K00695 sucrose synthase [EC:2.4.1.13] [KO:K00695] [EC:2.4.1.13]
Ciclev10007489m.g	Late2	isoamylase chloroplastic-like
Ciclev10007494m.g	Control1	eukaryotic initiation factor iso-4f subunit p82-34-like
Ciclev10007497m.g	Control1	rna recognition motif-containing protein
Ciclev10007498m.g	Late2	denn (aex-3) domain-containing protein
Ciclev10007502m.g	Late2	chloride channel-like protein clc-g-like
Ciclev10007508m.g	Late3
Ciclev10007510m.g	Control2	subtilisin-like protease-like
Ciclev10007519m.g	Late-Early4	galactinol--sucrose galactosyltransferase 6	GALACTOSE METABOLISM	K06617 raffinose synthase [EC:2.4.1.82] [KO:K06617] [EC:2.4.1.82]
Ciclev10007520m.g	Late2	cysteine-rich rlk 34
Ciclev10007524m.g	Late-Early3	pyrophosphate-energized vacuolar membrane proton pump-like
Ciclev10007529m.g	Control1	elongation factor 1-alpha
Ciclev10007533m.g	Late-Early2
Ciclev10007535m.g	Control2	nadph--cytochrome p450 reductase-like
Ciclev10007546m.g	Late-Early2	inter-alpha-trypsin inhibitor heavy chain h3
Ciclev10007551m.g	Late4	fch domain only protein 1
Ciclev10007553m.g	Control2	elongation factor ts family protein
Ciclev10007554m.g	Late3	hiv-1 rev binding
Ciclev10007558m.g	Late4	chloride channel protein clc-f-like
Ciclev10007561m.g	Late-Early2
Ciclev10007563m.g	Late-Early1	at-rich interactive domain-containing protein 4-like
Ciclev10007569m.g	Late-Early2	fimbrin-like protein 2-like
Ciclev10007570m.g	Early1	high chlorophyll fluorescence 243
Ciclev10007571m.g	Late2	cellulose synthase-like protein e1-like
Ciclev10007575m.g	Control2	protein vernalization insensitive 3-like
Ciclev10007585m.g	Late-Early2	cellulose synthase-like protein e6-like
Ciclev10007587m.g	Control1	pathogenesis-related homeodomain
Ciclev10007590m.g	Control1	peroxisomal fatty acid beta-oxidation multifunctional protein aim1-like	alpha-Linolenic acid metabolism	K10527 enoyl-CoA hydratase/3-hydroxyacyl-CoA dehydrogenase [EC:4.2.1.17 1.1.1.35 1.1.1.211] [KO:K10527] [EC:1.1.1.211 1.1.1.35 4.2.1.17]
Ciclev10007594m.g	Late3	probable cyclic nucleotide-gated ion channel 17-like
Ciclev10007597m.g	Late3	carboxylate clamp-tetratricopeptide repeat protein
Ciclev10007602m.g	Control2	kinesin-like protein kif2a-like
Ciclev10007617m.g	Late-Early2	probable serine threonine-protein kinase at1g54610-like
Ciclev10007619m.g	Late2	pentatricopeptide repeat-containing protein at4g02750-like
Ciclev10007630m.g	Early2	arogenate dehydrogenase	Phenylalanine tyrosine and tryptophan biosynthesis	K15227 arogenate dehydrogenase (NADP+), plant [EC:1.3.1.78] [KO:K15227] [EC:1.3.1.78]
Ciclev10007631m.g	Late-Early1	protein arginine n-methyltransferase -like
Ciclev10007633m.g	Late4	heat shock cognate protein 80-like
Ciclev10007635m.g	Late2	serine threonine protein kinase
Ciclev10007641m.g	Late3	probable xyloglucan glycosyltransferase 5-like
Ciclev10007645m.g	Late-Early1	g-type lectin s-receptor-like serine threonine-protein kinase at4g27290-like
Ciclev10007647m.g	Control1	pentatricopeptide repeat-containing protein mitochondrial-like
Ciclev10007650m.g	Late-Early2	atp binding
Ciclev10007651m.g	Late-Early1	exostosin family protein
Ciclev10007654m.g	Control2
Ciclev10007656m.g	Late-Early2	enth vhs gat family protein
Ciclev10007659m.g	Late-Early2	protein sel-1 homolog 2-like
Ciclev10007666m.g	Late2	kinase family protein
Ciclev10007667m.g	Control2	s-locus receptor kinase
Ciclev10007673m.g	Late3	probable inactive receptor kinase at1g48480-like
Ciclev10007675m.g	Late2	pentatricopeptide repeat-containing protein mitochondrial-like
Ciclev10007677m.g	Late3
Ciclev10007683m.g	Late2	tbc1 domain family member 15-like
Ciclev10007698m.g	Control1	exostosin family protein
Ciclev10007701m.g	Late-Early2	web family protein at5g55860-like
Ciclev10007703m.g	Late-Early1	probable glycosyltransferase at5g03795-like
Ciclev10007706m.g	Late1	clathrin assembly protein at2g25430-like
Ciclev10007714m.g	Control1	translocon at the outer membrane of chloroplasts 64-iii
Ciclev10007716m.g	Late3	transmembrane 9 superfamily member 4-like
Ciclev10007718m.g	Early1	probable lrr receptor-like serine threonine-protein kinase at2g23950-like
Ciclev10007723m.g	Late1	probable leucine-rich repeat receptor-like protein kinase at1g68400-like
Ciclev10007726m.g	Control1	neurochondrin family protein
Ciclev10007728m.g	Control2	pentatricopeptide repeat-containing protein
Ciclev10007734m.g	Late3	s-acyltransferase tip1-like
Ciclev10007740m.g	Control1	ribosomal rna methyltransferase nop2-like
Ciclev10007741m.g	Late3	s-locus lectin protein kinase family
Ciclev10007743m.g	Control1	kinetochore protein ndc80 homolog
Ciclev10007745m.g	Late4	gamma-glutamyl transpeptidase 4	Glutathione metabolism	K18592 gamma-glutamyltranspeptidase / glutathione hydrolase / leukotriene-C4 hydrolase [EC:2.3.2.2 3.4.19.13 3.4.19.14] [KO:K18592] [EC:3.4.19.14 3.4.19.13 2.3.2.2]
Ciclev10007749m.g	Late2	protein kinase family protein
Ciclev10007753m.g	Control1	signal recognition particle receptor subunit alpha-like
Ciclev10007754m.g	Control2	fggy family of carbohydrate kinase
Ciclev10007764m.g	Control1	btb poz domain-containing protein npy1-like
Ciclev10007777m.g	Late2	wpp domain-interacting protein 2-like
Ciclev10007782m.g	Late-Early3	66 kda stress
Ciclev10007786m.g	Late-Early2	f-box protein at-b-like
Ciclev10007793m.g	Late-Early2	xaa-pro dipeptidase
Ciclev10007794m.g	Early1	adenylate kinase family protein isoform 1	Purine metabolism	K00939 adenylate kinase [EC:2.7.4.3] [KO:K00939] [EC:2.7.4.3]
Ciclev10007796m.g	Late1	ankyrin repeat-containing protein at3g12360-like
Ciclev10007797m.g	Late-Early4	ankyrin repeat family
Ciclev10007801m.g	Late-Early4
Ciclev10007806m.g	Late3	pectin methylesterase	Starch and sucrose metabolism	K01051 pectinesterase [EC:3.1.1.11] [KO:K01051] [EC:3.1.1.11]
Ciclev10007808m.g	Late2	dehydratase-enolase-phosphatase complex 1	Cysteine and methionine metabolism	K16054 methylthioribulose 1-phosphate dehydratase / enolase-phosphatase E1 [EC:4.2.1.109 3.1.3.77] [KO:K16054] [EC:3.1.3.77 4.2.1.109]
Ciclev10007821m.g	Late2	probable ubiquitin-conjugating enzyme e2 25-like
Ciclev10007823m.g	Late-Early1	65-kda microtubule-associated protein 1-like
Ciclev10007826m.g	Late3	trna rrna methyltransferase family protein
Ciclev10007827m.g	Late3	beta- insoluble isoenzyme cwinv1-like	Starch and sucrose metabolism	K01193 beta-fructofuranosidase [EC:3.2.1.26] [KO:K01193] [EC:3.2.1.26]
Ciclev10007829m.g	Early1
Ciclev10007834m.g	Late3	cytosol aminopeptidase family protein	Glutathione metabolism	K01255 leucyl aminopeptidase [EC:3.4.11.1] [KO:K01255] [EC:3.4.11.1]
Ciclev10007835m.g	Early3	leucine-rich repeat-containing protein 40-like
Ciclev10007836m.g	Early3	3-hydroxy-3-methylglutaryl-coenzyme a reductase
Ciclev10007837m.g	Late-Early1	zinc finger protein nutcracker-like
Ciclev10007843m.g	Late-Early4	chitin-inducible gibberellin-responsive protein 1-like
Ciclev10007855m.g	Control1	plant synaptotagmin
Ciclev10007857m.g	Late-Early2	probable peptide transporter at1g52190-like
Ciclev10007883m.g	Late2	eh domain-containing protein 1-like
Ciclev10007885m.g	Late2	arm repeat superfamily protein
Ciclev10007887m.g	Control1	ubiquitin-associated ts-n domain-containing protein
Ciclev10007893m.g	Control1	potassium channel kat3-like
Ciclev10007904m.g	Late-Early2	probable wrky transcription factor 2-like
Ciclev10007927m.g	Late1	scarecrow-like transcription factor pat1-like
Ciclev10007931m.g	Late-Early4	clathrin assembly protein at5g35200-like
Ciclev10007940m.g	Late-Early1	probable pectinesterase pectinesterase inhibitor 12-like
Ciclev10007944m.g	Late-Early2	trigger factor-like protein tig-like
Ciclev10007946m.g	Late-Early1	zinc finger ccch domain-containing protein 17-like
Ciclev10007948m.g	Control1	thromboxane-a synthase-like
Ciclev10007949m.g	Early3	protein cereblon-like
Ciclev10007952m.g	Late3	serine threonine protein phosphatase 2a 57 kda regulatory subunit b iota isoform-like
Ciclev10007954m.g	Late-Early2	biotin carboxylase	PYRUVATE METABOLISM	K01961 acetyl-CoA carboxylase, biotin carboxylase subunit [EC:6.4.1.2 6.3.4.14] [KO:K01961] [EC:6.3.4.14 6.4.1.2]
Ciclev10007964m.g	Early1	probable pectinesterase pectinesterase inhibitor 54-like	Starch and sucrose metabolism	K01051 pectinesterase [EC:3.1.1.11] [KO:K01051] [EC:3.1.1.11]
Ciclev10007967m.g	Late2	ring finger
Ciclev10007970m.g	Late2	transcription initiation factor tfiid subunit 6-like
Ciclev10007972m.g	Late-Early2	ubiquitin
Ciclev10007976m.g	Late-Early2	ring u-box superfamily protein
Ciclev10007977m.g	Late4	organic cation carnitine transporter 4-like
Ciclev10007978m.g	Late3	calcium-dependent protein kinase
Ciclev10007979m.g	Late-Early1	hypothetical protein CICLE_v10007979mg
Ciclev10007993m.g	Late3	pectinesterase pectinesterase inhibitor ppe8b-like	Starch and sucrose metabolism	K01051 pectinesterase [EC:3.1.1.11] [KO:K01051] [EC:3.1.1.11]
Ciclev10007996m.g	Late-Early1	beta-glucosidase 18-like	Starch and sucrose metabolism	K05350 beta-glucosidase [EC:3.2.1.21] [KO:K05350] [EC:3.2.1.21]
Ciclev10007998m.g	Late-Early1	cytochrome p450 71a26-like
Ciclev10008000m.g	Late1	calmodulin binding
Ciclev10008010m.g	Late2	beta-glucosidase 44-like	Starch and sucrose metabolism	K05350 beta-glucosidase [EC:3.2.1.21] [KO:K05350] [EC:3.2.1.21]
Ciclev10008015m.g	Late-Early1	serine threonine protein phosphatase 2a 57 kda regulatory subunit b iota isoform-like
Ciclev10008023m.g	Late-Early2	probable adp-ribosylation factor gtpase-activating protein agd5-like
Ciclev10008027m.g	Control1	aspartic proteinase
Ciclev10008029m.g	Late-Early1	threonine synthase	Glycine, serine and threonine metabolism	K01733 threonine synthase [EC:4.2.3.1] [KO:K01733] [EC:4.2.3.1]
Ciclev10008034m.g	Early3	translation elongation factor ef1a initiation factor if2gamma family protein
Ciclev10008037m.g	Late2	sugar transport protein 7-like
Ciclev10008039m.g	Late2	probable chlorophyll b reductase chloroplastic-like	Porphyrin and chlorophyll metabolism	K13606 chlorophyll(ide) b reductase [EC:1.1.1.294] [KO:K13606] [EC:1.1.1.294]
Ciclev10008049m.g	Late-Early4	ninja-family protein mc410-like
Ciclev10008052m.g	Early3	ankyrin repeat-rich protein
Ciclev10008071m.g	Late-Early2
Ciclev10008075m.g	Late2	cytochrome p450 71d11-like
Ciclev10008079m.g	Late-Early2	glucan endo- -beta-glucosidase 5-like	Starch and sucrose metabolism	K19893 glucan endo-1,3-beta-glucosidase 5/6 [EC:3.2.1.39] [KO:K19893] [EC:3.2.1.39]
Ciclev10008085m.g	Late-Early1	udp-glucosyl transferase 72e1	PHENYLPROPANOID BIOSYNTHESIS	K12356 coniferyl-alcohol glucosyltransferase [EC:2.4.1.111] [KO:K12356] [EC:2.4.1.111]
Ciclev10008091m.g	Control2	nadp-dependent glyceraldehyde-3-phosphate dehydrogenase-like	Glycolysis / Gluconeogenesis	K00131 glyceraldehyde-3-phosphate dehydrogenase (NADP+) [EC:1.2.1.9] [KO:K00131] [EC:1.2.1.9]
Ciclev10008097m.g	Late2	vacuolar-processing enzyme
Ciclev10008112m.g	Late-Early1	serine carboxypeptidase-like protein
Ciclev10008116m.g	Control1	heat stress transcription factor a-2-like
Ciclev10008121m.g	Late2	beta-( )-xylosyltransferase-like
Ciclev10008123m.g	Late2	lateral signaling target protein
Ciclev10008131m.g	Late2	organic cation carnitine transporter 7-like
Ciclev10008133m.g	Late-Early2	wd-40 repeat family protein
Ciclev10008134m.g	Late-Early3	protein disulfide-isomerase 5-3-like
Ciclev10008135m.g	Late-Early2	probable wrky transcription factor 32-like
Ciclev10008141m.g	Late-Early2	organic cation carnitine transporter 7-like
Ciclev10008142m.g	Late-Early4	protein chromosomal-like
Ciclev10008145m.g	Late-Early2	sucrase-like protein
Ciclev10008147m.g	Early2	diacylglycerol kinase	Glycerolipid metabolism	K00901 diacylglycerol kinase (ATP) [EC:2.7.1.107] [KO:K00901] [EC:2.7.1.107]
Ciclev10008150m.g	Late1	acid phosphatase
Ciclev10008154m.g	Control1	xylose isomerase-like	Pentose and glucuronate interconversions	K01805 xylose isomerase [EC:5.3.1.5] [KO:K01805] [EC:5.3.1.5]
Ciclev10008158m.g	Late-Early2	heterogeneous nuclear ribonucleoprotein a1
Ciclev10008171m.g	Late1	ferrochelatase- chloroplastic-like	Porphyrin and chlorophyll metabolism	K01772 ferrochelatase [EC:4.99.1.1] [KO:K01772] [EC:4.99.1.1]
Ciclev10008189m.g	Late2	pinus taeda anonymous locus 2_3213_01 genomic sequence	Lysine degradation	K00658 2-oxoglutarate dehydrogenase E2 component (dihydrolipoamide succinyltransferase) [EC:2.3.1.61] [KO:K00658] [EC:2.3.1.61]
Ciclev10008193m.g	Late-Early1
Ciclev10008201m.g	Late2
Ciclev10008211m.g	Late2	amino acid permease
Ciclev10008218m.g	Late-Early1	fasciclin-like arabinogalactan protein 1-like
Ciclev10008224m.g	Late-Early1	aspartate aminotransferase	Cysteine and methionine metabolism	K00811 aspartate aminotransferase, chloroplastic [EC:2.6.1.1] [KO:K00811] [EC:2.6.1.1]
Ciclev10008248m.g	Late-Early4	receptor-like protein kinase at1g72540-like
Ciclev10008263m.g	Late3	probable receptor-like protein kinase at1g80640-like
Ciclev10008264m.g	Late-Early3	f-box lrr-repeat protein at4g29420-like
Ciclev10008274m.g	Control1	aspartate aminotransferase	Cysteine and methionine metabolism	K14454 aspartate aminotransferase, cytoplasmic [EC:2.6.1.1] [KO:K14454] [EC:2.6.1.1]
Ciclev10008276m.g	Late3	probable ccr4-associated factor 1 homolog 7-like
Ciclev10008315m.g	Late-Early2	cbl-interacting serine threonine-protein kinase 6-like
Ciclev10008326m.g	Late2
Ciclev10008327m.g	Late4	3-hydroxyisobutyryl- hydrolase-like protein mitochondrial-like isoform 1	Valine leucine and isoleucine degradation	K05605 3-hydroxyisobutyryl-CoA hydrolase [EC:3.1.2.4] [KO:K05605] [EC:3.1.2.4]
Ciclev10008332m.g	Late-Early3	galacturonic acid kinase	AMINO SUGAR AND NUCLEOTIDE SUGAR METABOLISM	K18677 galacturonokinase [EC:2.7.1.44] [KO:K18677] [EC:2.7.1.44]
Ciclev10008336m.g	Late3	probable homogentisate phytyltransferase chloroplastic-like
Ciclev10008337m.g	Late3	tbc1 domain family member 15-like
Ciclev10008343m.g	Late2	organic cation carnitine transporter 7-like
Ciclev10008350m.g	Early3	zinc finger protein chloroplastic-like
Ciclev10008353m.g	Late3
Ciclev10008355m.g	Late1	udp-glucuronate 4-epimerase 1-like	Starch and sucrose metabolism	K08679 UDP-glucuronate 4-epimerase [EC:5.1.3.6] [KO:K08679] [EC:5.1.3.6]
Ciclev10008365m.g	Late-Early1	probable receptor-like protein kinase at5g15080-like
Ciclev10008382m.g	Control1
Ciclev10008384m.g	Late3	6-hydroxynicotinate 3-monooxygenase-like
Ciclev10008387m.g	Late-Early1	mate efflux family protein alf5-like
Ciclev10008397m.g	Late3	xylosyltransferase 1-like
Ciclev10008401m.g	Late1	k(+) efflux antiporter 6-like
Ciclev10008409m.g	Late4	26s proteasome non-atpase regulatory subunit 11
Ciclev10008410m.g	Late1	lycopene epsilon-cyclase	CAROTENOID BIOSYNTHESIS	K06444 lycopene epsilon-cyclase [EC:5.5.1.18] [KO:K06444] [EC:5.5.1.18]
Ciclev10008419m.g	Late-Early3	zn and cd transporter
Ciclev10008420m.g	Late-Early1	fatty acid binding protein 2
Ciclev10008422m.g	Late-Early2	26s protease regulatory subunit 8 homolog a-like
Ciclev10008427m.g	Late-Early2	fbd-associated f-box protein at5g38590-like
Ciclev10008429m.g	Late3
Ciclev10008435m.g	Late1	acyl acp-thioesterase	Fatty acid biosynthesis	K10781 fatty acyl-ACP thioesterase B [EC:3.1.2.14 3.1.2.21] [KO:K10781] [EC:3.1.2.21 3.1.2.14]
Ciclev10008437m.g	Late-Early2	nucleolysin tiar-like
Ciclev10008442m.g	Late3	homogentisate phytyltransferase
Ciclev10008448m.g	Late4	tyrosine aminotransferase	Cysteine and methionine metabolism	K00815 tyrosine aminotransferase [EC:2.6.1.5] [KO:K00815] [EC:2.6.1.5]
Ciclev10008452m.g	Late-Early1	leucine-rich repeat extensin-like protein 4-like
Ciclev10008459m.g	Late-Early2	sarcosine oxidase	Glycine, serine and threonine metabolism	K00306 sarcosine oxidase / L-pipecolate oxidase [EC:1.5.3.1 1.5.3.7] [KO:K00306] [EC:1.5.3.7 1.5.3.1]
Ciclev10008463m.g	Late-Early1	sarcosine oxidase	Glycine, serine and threonine metabolism	K00306 sarcosine oxidase / L-pipecolate oxidase [EC:1.5.3.1 1.5.3.7] [KO:K00306] [EC:1.5.3.7 1.5.3.1]
Ciclev10008468m.g	Late-Early2	translational initiation factor 4a-1
Ciclev10008488m.g	Late2	lanc-like protein 2-like
Ciclev10008489m.g	Control1	aspartate aminotransferase	Cysteine and methionine metabolism	K14454 aspartate aminotransferase, cytoplasmic [EC:2.6.1.1] [KO:K14454] [EC:2.6.1.1]
Ciclev10008490m.g	Early1	hydroxyproline-rich glycoprotein family protein
Ciclev10008494m.g	Late3	probable inactive purple acid phosphatase 28-like
Ciclev10008500m.g	Late-Early2	uncharacterized vacuolar membrane protein yml018c-like
Ciclev10008504m.g	Late-Early1	ketose-bisphosphate aldolase class-ii family protein
Ciclev10008509m.g	Late-Early3	homogentisate -dioxygenase
Ciclev10008520m.g	Late1	protochlorophyllide oxidoreductase	Porphyrin and chlorophyll metabolism	K00218 protochlorophyllide reductase [EC:1.3.1.33] [KO:K00218] [EC:1.3.1.33]
Ciclev10008523m.g	Late3	serine acetyltransferase mitochondrial-like	Cysteine and methionine metabolism	K00640 serine O-acetyltransferase [EC:2.3.1.30] [KO:K00640] [EC:2.3.1.30]
Ciclev10008555m.g	Late2	glucan endo- -beta-glucosidase 11-like
Ciclev10008561m.g	Late-Early1	tetraacyldisaccharide 4 -kinase family protein
Ciclev10008562m.g	Late-Early3	mitochondrial malate dehydrogenase	Cysteine and methionine metabolism	K00026 malate dehydrogenase [EC:1.1.1.37] [KO:K00026] [EC:1.1.1.37]
Ciclev10008564m.g	Late4	glucose-6-phosphate phosphate translocator chloroplastic-like
Ciclev10008567m.g	Control2	core-2 i-branching beta- -n-acetylglucosaminyltransferase family protein isoform 3
Ciclev10008603m.g	Late1	calmodulin-binding protein
Ciclev10008605m.g	Late1	nudix hydrolase chloroplastic-like
Ciclev10008608m.g	Late-Early2	nudix hydrolase chloroplastic-like
Ciclev10008624m.g	Late1	at5g11000 t30n20_270
Ciclev10008628m.g	Late-Early2	nac domain ipr003441
Ciclev10008629m.g	Late2
Ciclev10008637m.g	Late3	upf0066 protein hi_0510-like
Ciclev10008642m.g	Late2	polyubiquitin 10
Ciclev10008644m.g	Late3	pap-specific phosphatase hal2-like
Ciclev10008646m.g	Control2	peroxisomal membrane mpv17 pmp22 family protein
Ciclev10008648m.g	Late-Early2	probable protein phosphatase 2c 22-like
Ciclev10008653m.g	Early2	protein tify 10a-like	Plant hormone signal transduction	K13464 jasmonate ZIM domain-containing protein [KO:K13464]
Ciclev10008655m.g	Late3	rna-binding-related protein
Ciclev10008659m.g	Early3	pentatricopeptide repeat-containing
Ciclev10008671m.g	Late1	regulatory protein recx
Ciclev10008675m.g	Late3	afadin- and alpha-actinin-binding
Ciclev10008677m.g	Late2	heptahelical transmembrane protein2
Ciclev10008683m.g	Late1	adipocyte plasma membrane-associated
Ciclev10008687m.g	Late3	adipocyte plasma membrane-associated
Ciclev10008689m.g	Control1	mrna cap guanine-n7 methyltransferase 1-like
Ciclev10008694m.g	Late3	ribonuclease 3-like protein 2-like
Ciclev10008705m.g	Late3	pectin methylesterase	Lysine degradation	K14157 alpha-aminoadipic semialdehyde synthase [EC:1.5.1.8 1.5.1.9] [KO:K14157] [EC:1.5.1.9 1.5.1.8]
Ciclev10008717m.g	Control1	long-chain-alcohol o-fatty-acyltransferase-like
Ciclev10008729m.g	Late-Early2	probable protein phosphatase 2c 60-like
Ciclev10008732m.g	Late4	lactoylglutathione lyase	PYRUVATE METABOLISM	K01759 lactoylglutathione lyase [EC:4.4.1.5] [KO:K01759] [EC:4.4.1.5]
Ciclev10008736m.g	Late-Early2	cop9 signalosome complex subunit 5a-like
Ciclev10008745m.g	Control2	protein srg1
Ciclev10008748m.g	Late2	thiol protease aleurain
Ciclev10008750m.g	Late4	chaperone protein dnaj 49-like
Ciclev10008763m.g	Control1	sufe-like chloroplastic-like
Ciclev10008764m.g	Control1	glycine-rich rna-binding
Ciclev10008765m.g	Late2	thiamin biosynthetic enzyme	Thiamine metabolism	K03146 thiamine thiazole synthase [KO:K03146]
Ciclev10008766m.g	Late-Early2	3-phosphoinositide-dependent protein kinase-1
Ciclev10008768m.g	Late-Early2	heat stress transcription factor c-1-like
Ciclev10008774m.g	Late-Early2	outward rectifying potassium channel
Ciclev10008777m.g	Late2	electron transfer flavoprotein subunit mitochondrial-like
Ciclev10008781m.g	Late-Early1	solute carrier family 25 member 44-like
Ciclev10008784m.g	Late2	histone deacetylase 2-like
Ciclev10008786m.g	Late3	probable 3-hydroxyisobutyrate dehydrogenase-like mitochondrial-like
Ciclev10008790m.g	Control2	udp-n-acetylglucosamine udp-glucose gdp-mannose transporter
Ciclev10008796m.g	Late-Early2	serine-threonine kinase receptor-associated
Ciclev10008799m.g	Late1	calcineurin-like metallo-phosphoesterase superfamily protein
Ciclev10008801m.g	Late-Early1	pollen-specific protein sf21-like
Ciclev10008802m.g	Early1	rossmann-fold nad -binding domain-containing protein
Ciclev10008808m.g	Late1	pollen-specific protein sf21-like
Ciclev10008810m.g	Late2	protein srg1-like
Ciclev10008813m.g	Late1	constans-like protein
Ciclev10008817m.g	Late-Early1	haloacid dehalogenase-like hydrolase superfamily protein
Ciclev10008821m.g	Late-Early4	homeobox protein knotted-1-like 3-like
Ciclev10008825m.g	Late-Early1	nucleoporin nup43-like
Ciclev10008832m.g	Control1	farnesyl pyrophosphate synthase	Terpenoid backbone biosynthesis	K00787 farnesyl diphosphate synthase [EC:2.5.1.1 2.5.1.10] [KO:K00787] [EC:2.5.1.10 2.5.1.1]
Ciclev10008836m.g	Control2	wrky transcription factor 11
Ciclev10008843m.g	Late-Early2	methyl- -binding domain-containing protein 2-like
Ciclev10008847m.g	Late1	spermine synthase
Ciclev10008855m.g	Late-Early2	protein phosphatase 1 regulatory subunit ppra-like
Ciclev10008860m.g	Late-Early2	cyclin-dependent serine threonine-protein kinase ddb_g0272797 ddb_g0274007-like
Ciclev10008862m.g	Late2	ring u-box domain-containing protein
Ciclev10008863m.g	Late4	racemase and acting on amino acids and
Ciclev10008864m.g	Late-Early3	cytidine deaminase
Ciclev10008867m.g	Late2	3 -5 exonuclease and kh-i domain-containing protein
Ciclev10008868m.g	Late3	l-ascorbate peroxidase 6-like	Glutathione metabolism	K00434 L-ascorbate peroxidase [EC:1.11.1.11] [KO:K00434] [EC:1.11.1.11]
Ciclev10008869m.g	Control1	sec14 cytosolic factor-like
Ciclev10008878m.g	Late-Early2	syntaxin t-snare family protein
Ciclev10008884m.g	Control2	graves disease carrier
Ciclev10008889m.g	Late-Early2	transmembrane protein 19-like
Ciclev10008892m.g	Late4	uncharacterized loc101207862
Ciclev10008898m.g	Control1
Ciclev10008917m.g	Late3	gdp-l-fucose synthase 2-like	AMINO SUGAR AND NUCLEOTIDE SUGAR METABOLISM	K02377 GDP-L-fucose synthase [EC:1.1.1.271] [KO:K02377] [EC:1.1.1.271]
Ciclev10008927m.g	Control1	probable carrier protein at5g56450-like
Ciclev10008928m.g	Late-Early2	dna repair protein xrcc3 homolog
Ciclev10008930m.g	Late1	wrky transcription factor family protein
Ciclev10008935m.g	Late1	auxin-responsive protein iaa13-like	Plant hormone signal transduction	K14484 auxin-responsive protein IAA [KO:K14484]
Ciclev10008955m.g	Late-Early3
Ciclev10008957m.g	Early2	hypothetical protein CICLE_v10008957mg
Ciclev10008958m.g	Late-Early2	copper ion binding protein
Ciclev10008959m.g	Late2	protein bem46-like
Ciclev10008972m.g	Late3
Ciclev10008979m.g	Control1	cop9 signalosome complex subunit 6a-like
Ciclev10008981m.g	Late-Early3	aldose 1-epimerase-like	Glycolysis / Gluconeogenesis	K01785 aldose 1-epimerase [EC:5.1.3.3] [KO:K01785] [EC:5.1.3.3]
Ciclev10008984m.g	Late-Early2	myosin heavy clone 203-like
Ciclev10009009m.g	Early1	peptidyl-prolyl cis-trans isomerase b-like
Ciclev10009010m.g	Late4	hypothetical protein CICLE_v10009010mg
Ciclev10009015m.g	Control1	plasma membrane
Ciclev10009021m.g	Late2	cinnamoyl- reductase-like protein
Ciclev10009025m.g	Late-Early4	protein tify 3b	Plant hormone signal transduction	K13464 jasmonate ZIM domain-containing protein [KO:K13464]
Ciclev10009029m.g	Late-Early2
Ciclev10009036m.g	Early1	kid-containing protein
Ciclev10009050m.g	Late-Early4	r2r3-myb transcription
Ciclev10009068m.g	Early1	alpha beta-hydrolases superfamily protein
Ciclev10009082m.g	Late-Early2
Ciclev10009103m.g	Late-Early3	transmembrane protein 184c-like
Ciclev10009114m.g	Late-Early2	heme oxygenase 1 protein 2	Porphyrin and chlorophyll metabolism	K00510 heme oxygenase (biliverdin-producing) [EC:1.14.14.18] [KO:K00510] [EC:1.14.14.18]
Ciclev10009128m.g	Late1	transcription factor myb1r1-like
Ciclev10009129m.g	Control1	binding isoform 1
Ciclev10009138m.g	Late-Early1	dehydration-responsive element-binding protein 3-like
Ciclev10009152m.g	Late-Early2	hypothetical protein CICLE_v10009152mg
Ciclev10009155m.g	Control1	tetratricopeptide repeat protein 1-like
Ciclev10009165m.g	Late-Early1	translation initiation factor if-3
Ciclev10009184m.g	Control2	probable l-type lectin-domain containing receptor kinase -like
Ciclev10009186m.g	Late2	abc transporter i family member 17-like
Ciclev10009191m.g	Control2	chorismate mutase	Phenylalanine tyrosine and tryptophan biosynthesis	K01850 chorismate mutase [EC:5.4.99.5] [KO:K01850] [EC:5.4.99.5]
Ciclev10009194m.g	Late-Early1	probable l-type lectin-domain containing receptor kinase -like
Ciclev10009195m.g	Late-Early2
Ciclev10009198m.g	Early1	chlorophyll a-b binding protein chloroplastic-like
Ciclev10009203m.g	Late3	membrane associated protein
Ciclev10009204m.g	Late-Early2	pyridoxal phosphate phosphatase-related protein	Vitamin B6 metabolism	K13248 pyridoxal phosphate phosphatase PHOSPHO2 [EC:3.1.3.74] [KO:K13248] [EC:3.1.3.74]
Ciclev10009207m.g	Early1	uncharacterized loc101217184
Ciclev10009216m.g	Late2	protein like cov 1
Ciclev10009223m.g	Late-Early1	l-type lectin-domain containing receptor kinase -like
Ciclev10009235m.g	Late-Early1	dag chloroplastic-like
Ciclev10009240m.g	Late4	v-type proton atpase subunit d-like	OXIDATIVE PHOSPHORYLATION	K02149 V-type H+-transporting ATPase subunit D [KO:K02149]
Ciclev10009242m.g	Control2
Ciclev10009243m.g	Late-Early1	peptidyl-prolyl cis-trans isomerase fkbp17- chloroplastic-like
Ciclev10009246m.g	Late3	protein ndr1-like
Ciclev10009250m.g	Early2	wrky transcription
Ciclev10009252m.g	Late3
Ciclev10009272m.g	Late1	dna binding
Ciclev10009291m.g	Control2	thaumatin-like protein
Ciclev10009314m.g	Late-Early1
Ciclev10009322m.g	Control2	thylakoid lumenal kda chloroplastic-like
Ciclev10009324m.g	Late3	probable plastid-lipid-associated protein chloroplastic-like
Ciclev10009327m.g	Control1	derlin-1-like
Ciclev10009334m.g	Control2	universal stress protein family protein
Ciclev10009335m.g	Late-Early1	probable caffeoyl- o-methyltransferase at4g26220-like
Ciclev10009342m.g	Late-Early3	probable caffeoyl- o-methyltransferase at4g26220-like	PHENYLPROPANOID BIOSYNTHESIS	K00588 caffeoyl-CoA O-methyltransferase [EC:2.1.1.104] [KO:K00588] [EC:2.1.1.104]
Ciclev10009344m.g	Late-Early2	pinus taeda anonymous locus 0_8485_01 genomic sequence
Ciclev10009349m.g	Late2	proteasome subunit beta type-6-like
Ciclev10009354m.g	Late4	transcription factor ilr3
Ciclev10009355m.g	Late-Early2	vacuolar protein-sorting-associated protein
Ciclev10009362m.g	Late-Early1	desi-like protein at4g17486-like
Ciclev10009364m.g	Late-Early3	syntaxin-51
Ciclev10009372m.g	Late2	rhomboid family protein
Ciclev10009375m.g	Early1	nifu-like protein chloroplastic-like
Ciclev10009382m.g	Late-Early3	abc transporter i family member 1-like
Ciclev10009395m.g	Late2
Ciclev10009412m.g	Late2
Ciclev10009415m.g	Late-Early3	ribosomal protein s8e family protein
Ciclev10009422m.g	Control1	60s ribosomal protein mitochondrial
Ciclev10009426m.g	Late2	gtp-binding nuclear protein partial
Ciclev10009427m.g	Late4	gtp-binding nuclear protein ran-3-like
Ciclev10009429m.g	Late1	psbq-like protein chloroplastic-like	Photosynthesis	K08901 photosystem II oxygen-evolving enhancer protein 3 [KO:K08901]
Ciclev10009431m.g	Control2	rna polymerase ii elongation factor ell3 isoform 1
Ciclev10009435m.g	Late1	atp synthase subunit b chloroplastic-like	OXIDATIVE PHOSPHORYLATION	K02109 F-type H+-transporting ATPase subunit b [KO:K02109]
Ciclev10009440m.g	Late3	peroxisomal membrane 22 kda (mpv17 pmp22) family protein
Ciclev10009443m.g	Late2	ribonuclease uk114-like
Ciclev10009446m.g	Late4	cytokinin riboside 5 -monophosphate phosphoribohydrolase log8-like
Ciclev10009450m.g	Late3	stromal cell-derived factor 2-like
Ciclev10009453m.g	Control2	peroxiredoxin q
Ciclev10009459m.g	Late2	cleavage and polyadenylation specificity factor subunit 5-like
Ciclev10009466m.g	Late2	transmembrane emp24 domain-containing protein
Ciclev10009470m.g	Late1	rac-like gtp-binding protein arac7-like
Ciclev10009471m.g	Late3	non-functional nadph-dependent codeinone reductase 2-like
Ciclev10009474m.g	Control1	uncharacterized loc101218289
Ciclev10009478m.g	Late2	eukaryotic translation initiation factor sui1 family protein
Ciclev10009480m.g	Late-Early2	ctc-interacting domain 6
Ciclev10009482m.g	Control2	membrane lipoprotein
Ciclev10009484m.g	Late3	ethylene-responsive transcription factor 4-like
Ciclev10009486m.g	Late2	ubiquitin thioesterase otu1-like
Ciclev10009487m.g	Late1
Ciclev10009489m.g	Control1	upf0133 protein synpcc7942_0464-like
Ciclev10009498m.g	Control2
Ciclev10009499m.g	Late-Early1	zinc finger family protein
Ciclev10009500m.g	Control2	chaperone activators
Ciclev10009502m.g	Late1	selenium binding protein
Ciclev10009510m.g	Late1	non-race specific disease resistance 1
Ciclev10009511m.g	Late-Early3
Ciclev10009526m.g	Late-Early1	ethylene-responsive transcription factor shine 3-like
Ciclev10009529m.g	Late3	actin cytoskeleton-regulatory complex protein isoform 1
Ciclev10009532m.g	Late2	ribulose bisphosphate carboxylase small chloroplastic-like	Glyoxylate and dicarboxylate metabolism	K01602 ribulose-bisphosphate carboxylase small chain [EC:4.1.1.39] [KO:K01602] [EC:4.1.1.39]
Ciclev10009540m.g	Late1	ethylene-responsive transcription factor erf017-like
Ciclev10009544m.g	Late2	vamp-like protein ykt61-like
Ciclev10009547m.g	Late2	ras-related protein rhn1-like
Ciclev10009550m.g	Late1
Ciclev10009570m.g	Late3
Ciclev10009577m.g	Late-Early2
Ciclev10009584m.g	Late1	50s ribosomal protein chloroplastic-like
Ciclev10009594m.g	Late-Early3	trna-specific adenosine deaminase 2-like
Ciclev10009603m.g	Late-Early2	er membrane protein complex subunit 4-like
Ciclev10009607m.g	Late4	-like jelly roll fold
Ciclev10009610m.g	Control1	translation machinery-associated protein 22-like
Ciclev10009612m.g	Late-Early2	transmembrane protein
Ciclev10009615m.g	Late-Early1	30s ribosomal protein s10
Ciclev10009622m.g	Control1	temperature-induced lipocalin
Ciclev10009624m.g	Late-Early2	thioredoxin chloroplastic-like
Ciclev10009626m.g	Early3	trafficking protein particle complex subunit 3-like
Ciclev10009636m.g	Late-Early1	30s ribosomal protein chloroplastic-like
Ciclev10009639m.g	Late1
Ciclev10009640m.g	Late-Early2	sequence-specific dna binding transcription factor
Ciclev10009643m.g	Control1	v-type proton atpase 21 kda proteolipid subunit-like	OXIDATIVE PHOSPHORYLATION	K03661 V-type H+-transporting ATPase 21kDa proteolipid subunit [KO:K03661]
Ciclev10009645m.g	Late-Early1	adp-ribosylation factor 1-like
Ciclev10009649m.g	Control2	early nodulin-like protein 1-like
Ciclev10009650m.g	Late-Early1
Ciclev10009652m.g	Late2	aig2-like protein
Ciclev10009662m.g	Control2	casp-like protein poptrdraft_578614-like
Ciclev10009663m.g	Late4	zinc finger family protein
Ciclev10009669m.g	Late-Early1	embryo-specific protein
Ciclev10009681m.g	Late1	cation transport regulator-like protein 2-like
Ciclev10009684m.g	Late3	deoxyuridine 5 -triphosphate nucleotidohydrolase-like
Ciclev10009695m.g	Late-Early2
Ciclev10009699m.g	Late2	regulator of ribonuclease-like protein
Ciclev10009701m.g	Late1	lachrymatory-factor synthase-like
Ciclev10009715m.g	Early4	2-on-2 hemoglobin
Ciclev10009734m.g	Control1
Ciclev10009736m.g	Early3	n-alpha-acetyltransferase 50-like
Ciclev10009740m.g	Late1	calcium-binding protein cml27
Ciclev10009748m.g	Late-Early2
Ciclev10009756m.g	Late2	kda class ii heat shock
Ciclev10009764m.g	Late-Early2	tsi1-interacting protein tsip1
Ciclev10009768m.g	Late-Early3	zinc finger protein 2-like
Ciclev10009769m.g	Late1	photosystem i reaction center subunit chloroplastic-like	Photosynthesis	K08905 photosystem I subunit V [KO:K08905]
Ciclev10009779m.g	Late2	blue copper binding protein
Ciclev10009786m.g	Late-Early2	ras-related protein raba6a-like
Ciclev10009788m.g	Late1	glutamyl-trna amidotransferase subunit chloroplastic mitochondrial-like
Ciclev10009792m.g	Control2	ribosomal protein l35
Ciclev10009802m.g	Control1	translation elongation factor ef1b ribosomal protein s6 family protein
Ciclev10009806m.g	Late-Early2	ubiquitin-conjugating enzyme e2-17 kda
Ciclev10009808m.g	Late-Early1	rna methyltransferase at5g10620-like
Ciclev10009810m.g	Late1	chaperone protein dnaj chloroplastic-like
Ciclev10009827m.g	Early3	beta-galactosidase 7-like
Ciclev10009829m.g	Late-Early1	hydroxyproline-rich glycoprotein family protein
Ciclev10009830m.g	Late2	copper transporter
Ciclev10009838m.g	Late-Early1
Ciclev10009854m.g	Late3
Ciclev10009876m.g	Late-Early1
Ciclev10009877m.g	Late4	partial
Ciclev10009883m.g	Control1	alba dna rna-binding protein
Ciclev10009884m.g	Late3
Ciclev10009892m.g	Late1	14 kda proline-rich protein
Ciclev10009906m.g	Late-Early1
Ciclev10009909m.g	Late-Early2
Ciclev10009911m.g	Late-Early2
Ciclev10009912m.g	Late-Early2
Ciclev10009914m.g	Late1	membrane family protein
Ciclev10009915m.g	Late-Early1	ultraviolet-b-repressible protein
Ciclev10009916m.g	Control2	dna-directed rna polymerase subunit beta
Ciclev10009919m.g	Late2	hydrogen-transporting atp rotational	OXIDATIVE PHOSPHORYLATION	K02140 F-type H+-transporting ATPase subunit g [KO:K02140]
Ciclev10009926m.g	Late2	autophagy-related protein 8c-like
Ciclev10009935m.g	Late1
Ciclev10009944m.g	Early1	nitrate reductase
Ciclev10009952m.g	Late2	ring-box protein 1
Ciclev10009956m.g	Late3	ubiquitin-like protein
Ciclev10009957m.g	Late1	calcium-binding protein pbp1-like
Ciclev10009961m.g	Late3	nad h-dependent 6 -deoxychalcone synthase-like
Ciclev10009962m.g	Late1	macrophage migration inhibitory factor homolog
Ciclev10009975m.g	Control2	translation factor sui1
Ciclev10009976m.g	Late2	mitochondrial pyruvate carrier 2-like
Ciclev10009993m.g	Late2
Ciclev10009994m.g	Late3	histone h4
Ciclev10009996m.g	Late2	transmembrane protein 230-like
Ciclev10009999m.g	Late2	enhancer of rudimentary homolog
Ciclev10010000m.g	Late-Early4	probable xyloglucan endotransglucosylase hydrolase protein 23
Ciclev10010003m.g	Late4
Ciclev10010005m.g	Late4	ribosomal protein l36
Ciclev10010014m.g	Control1
Ciclev10010021m.g	Late-Early2	plastid transcriptionally active 5 isoform 1
Ciclev10010023m.g	Late-Early2	cytoplasmic dynein light
Ciclev10010036m.g	Late2
Ciclev10010039m.g	Control1	hypothetical protein MTR_3g109720
Ciclev10010043m.g	Late2	fiber protein fb15
Ciclev10010044m.g	Early3
Ciclev10010045m.g	Control1
Ciclev10010061m.g	Late-Early4
Ciclev10010066m.g	Late2	ras-related protein raba6a-like
Ciclev10010072m.g	Late-Early3	cytochrome c oxidase copper chaperone-like	OXIDATIVE PHOSPHORYLATION	K02260 cytochrome c oxidase assembly protein subunit 17 [KO:K02260]
Ciclev10010074m.g	Late2	cytochrome c oxidase subunit 6b-1-like	OXIDATIVE PHOSPHORYLATION	K02267 cytochrome c oxidase subunit 6b [KO:K02267]
Ciclev10010083m.g	Late-Early3
Ciclev10010097m.g	Late-Early2	cytochrome b-c1 complex subunit 8-like
Ciclev10010105m.g	Late-Early2	pre t-cell antigen receptor alpha
Ciclev10010112m.g	Control1	v0 subunit e	OXIDATIVE PHOSPHORYLATION	K02153 V-type H+-transporting ATPase subunit e [KO:K02153]
Ciclev10010113m.g	Late4	nadh dehydrogenase
Ciclev10010156m.g	Late-Early1	multidrug resistance protein abc transporter family
Ciclev10010158m.g,Ciclev10010265m.g	Late3
Ciclev10010159m.g	Late2	probable cyclic nucleotide-gated ion channel 17-like
Ciclev10010200m.g	Late2	early nodulin-like protein
Ciclev10010201m.g	Late2
Ciclev10010233m.g	Late3	s-locus lectin protein kinase family
Ciclev10010250m.g	Late3	lrr and nb-arc domains-containing disease resistance
Ciclev10010252m.g	Late3	probable phospholipase a2 homolog 1-like
Ciclev10010254m.g	Late-Early4	e3 ubiquitin-protein ligase atl42-like
Ciclev10010266m.g	Late3	glycosyltransferase family protein 64
Ciclev10010325m.g	Late-Early2	pra1 family protein f2-like
Ciclev10010340m.g	Control2	kinase family protein isoform 1
Ciclev10010344m.g	Control1
Ciclev10010348m.g	Late-Early1	ap2 erf domain-containing transcription factor
Ciclev10010367m.g	Late2
Ciclev10010408m.g	Late1
Ciclev10010428m.g	Late2	acetylajmalan esterase-like
Ciclev10010451m.g	Late-Early4	disease resistance protein rpm1-like
Ciclev10010461m.g	Late-Early2	peroxidase 16	PHENYLPROPANOID BIOSYNTHESIS	K00430 peroxidase [EC:1.11.1.7] [KO:K00430] [EC:1.11.1.7]
Ciclev10010476m.g	Late-Early1
Ciclev10010506m.g	Late3	zinc finger ccch domain-containing protein 64-like
Ciclev10010508m.g	Late1	late embryogenesis abundant protein
Ciclev10010514m.g	Late-Early2	aldehyde dehydrogenase family 2 member c4-like	PHENYLPROPANOID BIOSYNTHESIS	K12355 coniferyl-aldehyde dehydrogenase [EC:1.2.1.68] [KO:K12355] [EC:1.2.1.68]
Ciclev10010522m.g	Late1	calcium-dependent protein kinase
Ciclev10010530m.g	Late2	cell differentiation protein rcd1 homolog
Ciclev10010566m.g	Late-Early1	ketose-bisphosphate aldolase class-ii family protein
Ciclev10010570m.g	Late1	dentin sialophospho
Ciclev10010605m.g	Late1
Ciclev10010616m.g	Late2	probable pectinesterase 53-like	Starch and sucrose metabolism	K01051 pectinesterase [EC:3.1.1.11] [KO:K01051] [EC:3.1.1.11]
Ciclev10010617m.g	Late2
Ciclev10010619m.g	Control2
Ciclev10010634m.g	Late-Early1	6-hydroxynicotinate 3-monooxygenase-like
Ciclev10010658m.g	Late4	splicing factor 3b subunit 1-like
Ciclev10010674m.g	Late2	uncharacterized membrane
Ciclev10010683m.g	Late-Early2
Ciclev10010686m.g	Late-Early1	tryptophan--trna ligase-like
Ciclev10010691m.g	Late2	ribosomal protein l31
Ciclev10010708m.g	Late-Early4	leucine-rich repeat extensin-like protein 4-like
Ciclev10010726m.g	Late-Early2	cysteine-rich rlk isoform 3	AMINO SUGAR AND NUCLEOTIDE SUGAR METABOLISM	K01183 chitinase [EC:3.2.1.14] [KO:K01183] [EC:3.2.1.14]
Ciclev10010749m.g	Late1	phosphoethanolamine n-methyltransferase	Glycerophospholipid metabolism	K05929 phosphoethanolamine N-methyltransferase [EC:2.1.1.103] [KO:K05929] [EC:2.1.1.103]
Ciclev10010761m.g	Late1	receptor-like protein kinase hsl1-like
Ciclev10010768m.g	Late2	overexpressor of cationic peroxidase 3
Ciclev10010770m.g	Control1	glutamate-rich wd repeat-containing protein 1-like
Ciclev10010777m.g	Late3	receptor-like protein kinase hsl1-like
Ciclev10010784m.g	Late-Early2
Ciclev10010791m.g	Control2
Ciclev10010805m.g	Late3	40s ribosomal protein s15a-5
Ciclev10010822m.g,Ciclev10009430m.g,Ciclev10009293m.g,Ciclev10008616m.g,Ciclev10010817m.g,Ciclev10009386m.g	Late2
Ciclev10010835m.g	Late-Early1
Ciclev10010841m.g	Early3	wd40 repeat-containing protein smu1-like
Ciclev10010866m.g	Control1	leucine-rich repeat containing isoform 1
Ciclev10010874m.g	Late2	phenylalanine ammonia-lyase	PHENYLPROPANOID BIOSYNTHESIS	K10775 phenylalanine ammonia-lyase [EC:4.3.1.24] [KO:K10775] [EC:4.3.1.24]
Ciclev10010892m.g	Late3	transcriptional activator demeter-like
Ciclev10010893m.g	Late1	dedicator of cytokinesis protein 7-like
Ciclev10010896m.g	Control2
Ciclev10010897m.g	Control1	e3 ubiquitin-protein ligase upl4-like
Ciclev10010902m.g	Late2	atp-binding cassette
Ciclev10010903m.g	Early2	atp-binding cassette
Ciclev10010904m.g	Late3	arf guanine-nucleotide exchange factor gnom-like
Ciclev10010920m.g	Early2
Ciclev10010926m.g	Late-Early2
Ciclev10010932m.g	Late-Early5
Ciclev10010939m.g	Control2	verticillium wilt disease resistance protein
Ciclev10010950m.g	Control1	ubiquitin-activating enzyme e1
Ciclev10010954m.g	Late2	calcium-transporting atpase endoplasmic reticulum-type-like
Ciclev10010958m.g	Late2	probable ubiquitin conjugation factor e4-like
Ciclev10010985m.g	Control2	serine threonine-protein kinase kipk-like
Ciclev10010989m.g	Control1	4-alpha-glucanotransferase dpe2-like	Starch and sucrose metabolism	K00705 4-alpha-glucanotransferase [EC:2.4.1.25] [KO:K00705] [EC:2.4.1.25]
Ciclev10010993m.g	Late3
Ciclev10010995m.g	Late4	ap-4 complex subunit epsilon-like
Ciclev10010996m.g	Late-Early2	ethylene-overproduction protein 1-like
Ciclev10010999m.g	Late-Early1	probable receptor protein kinase tmk1-like
Ciclev10011000m.g	Late2	plasma membrane h+-atpase	OXIDATIVE PHOSPHORYLATION	K01535 H+-transporting ATPase [EC:3.6.3.6] [KO:K01535] [EC:3.6.3.6]
Ciclev10011016m.g	Late3	alpha-glucosidase 2-like
Ciclev10011022m.g	Late1	uncharacterized loc101208558
Ciclev10011033m.g	Late1	letm1-like protein
Ciclev10011034m.g	Late3	feronia receptor-like kinase
Ciclev10011037m.g	Late2	mitochondrial rho gtpase 2 isoform 1
Ciclev10011040m.g	Late3	atpase plasma membrane-type-like	OXIDATIVE PHOSPHORYLATION	K01535 H+-transporting ATPase [EC:3.6.3.6] [KO:K01535] [EC:3.6.3.6]
Ciclev10011043m.g	Late3	disease resistance protein at4g27190-like
Ciclev10011046m.g	Early3	cell division cycle protein 48 homolog
Ciclev10011052m.g	Late3	gamma-tubulin complex component 3 homolog
Ciclev10011053m.g	Control2	receptor protein kinase 1-like
Ciclev10011056m.g	Late1	receptor-like protein kinase feronia-like
Ciclev10011059m.g	Late-Early2	swi snf-related matrix-associated actin-dependent regulator of chromatin subfamily a member 3-like 1-like
Ciclev10011060m.g	Early2	monovalent cation:proton
Ciclev10011061m.g	Control2	protein flug-like
Ciclev10011063m.g	Control1	starch branching enzyme ii	Starch and sucrose metabolism	K00700 1,4-alpha-glucan branching enzyme [EC:2.4.1.18] [KO:K00700] [EC:2.4.1.18]
Ciclev10011064m.g	Late2	web family protein at2g38370-like
Ciclev10011082m.g	Late3	d-alanine--d-alanine ligase
Ciclev10011087m.g	Control1	atp-dependent zinc metalloprotease ftsh mitochondrial-like
Ciclev10011098m.g	Late-Early1	imp dehydrogenase gmp
Ciclev10011109m.g	Late-Early1	uncharacterized loc101210414
Ciclev10011115m.g	Early2	exocyst subunit exo70 family protein h4
Ciclev10011126m.g	Late2	protein clec16a partial
Ciclev10011127m.g,Ciclev10011817m.g	Late-Early2
Ciclev10011133m.g	Late-Early1
Ciclev10011137m.g	Late3	proline-rich receptor-like protein kinase perk8-like
Ciclev10011146m.g	Control1	vesicle-fusing atpase-like
Ciclev10011152m.g	Late-Early3	conserved oligomeric golgi complex subunit 6-like
Ciclev10011157m.g	Late2	cullin-3a-like
Ciclev10011159m.g	Control2	zinc finger family protein
Ciclev10011164m.g	Late1	basic helix-loop-helix dna-binding superfamily isoform 2
Ciclev10011166m.g	Late-Early2	argonaute family protein
Ciclev10011167m.g	Late-Early2	white-brown-complex abc transporter family
Ciclev10011182m.g	Late2	mrna-capping enzyme
Ciclev10011184m.g	Late2	cyclic nucleotide-gated ion channel 2-like
Ciclev10011211m.g	Early2	g-type lectin s-receptor-like serine threonine-protein kinase b120-like
Ciclev10011214m.g	Late3	transcription factor myc2-like	Plant hormone signal transduction	K13422 transcription factor MYC2 [KO:K13422]
Ciclev10011223m.g	Late-Early2	probable protein phosphatase 2c 4-like isoform 2
Ciclev10011224m.g	Late-Early3	pentatricopeptide repeat-containing protein chloroplastic-like
Ciclev10011233m.g	Late4	hypothetical protein CICLE_v10011233mg
Ciclev10011244m.g	Late3	f-box lrr-repeat protein 3-like
Ciclev10011245m.g	Late-Early3	pentatricopeptide repeat-containing protein at5g39350-like
Ciclev10011248m.g	Late1	protein kinase and pp2c-like domain-containing
Ciclev10011250m.g	Late2	mitotic checkpoint serine threonine-protein kinase isoform 1
Ciclev10011263m.g	Late-Early1	trichome birefringence
Ciclev10011266m.g	Control1	fact complex subunit ssrp1-like
Ciclev10011271m.g	Early3	probable phosphatidylinositol 4-kinase type 2-beta at1g26270-like
Ciclev10011278m.g	Late2
Ciclev10011279m.g	Late1	o-fucosyltransferase family protein
Ciclev10011284m.g	Late-Early2	pentatricopeptide repeat-containing protein at2g32630-like
Ciclev10011289m.g	Late-Early1	probable inactive receptor kinase at1g48480-like
Ciclev10011294m.g	Late2	seven in absentia family protein
Ciclev10011298m.g	Late2	vacuolar-sorting receptor 1-like
Ciclev10011307m.g	Late-Early2	serine threonine-protein kinase wnk1
Ciclev10011308m.g	Early3	pentatricopeptide repeat-containing protein at3g29230-like
Ciclev10011309m.g	Late3
Ciclev10011312m.g	Late-Early1		CAROTENOID BIOSYNTHESIS	K15747 beta-ring hydroxylase [EC:1.14.-.-] [KO:K15747] [EC:1.14.-.-]
Ciclev10011316m.g	Late-Early2	calcium and calcium calmodulin-dependent serine threonine-protein kinase isoform 1
Ciclev10011332m.g	Late-Early2	male sterility protein 2	Cutin suberine and wax biosynthesis	K13356 alcohol-forming fatty acyl-CoA reductase [EC:1.2.1.84] [KO:K13356] [EC:1.2.1.84]
Ciclev10011338m.g	Late-Early1	trihelix transcription factor gt-2-like
Ciclev10011340m.g	Late2	protein gamete expressed 1-like
Ciclev10011341m.g	Late4	probable peptide nitrate transporter at3g53960-like
Ciclev10011342m.g	Late-Early2	pentatricopeptide repeat-containing protein at5g38730-like
Ciclev10011346m.g	Early3	riboflavin biosynthesis	Riboflavin metabolism	K11752 diaminohydroxyphosphoribosylaminopyrimidine deaminase / 5-amino-6-(5-phosphoribosylamino)uracil reductase [EC:3.5.4.26 1.1.1.193] [KO:K11752] [EC:1.1.1.193 3.5.4.26]
Ciclev10011356m.g	Control1
Ciclev10011359m.g	Late1	probable lrr receptor-like serine threonine-protein kinase at3g47570-like
Ciclev10011366m.g	Late-Early2	dnaj heat shock n-terminal domain-containing protein
Ciclev10011370m.g	Late-Early2	pentatricopeptide repeat-containing protein at5g37570-like
Ciclev10011376m.g	Late-Early1	rna polymerase sigma factor chloroplastic-like
Ciclev10011382m.g	Early2	butyrate-- ligase peroxisomal-like
Ciclev10011386m.g	Late1	wrky transcription factor
Ciclev10011402m.g	Late-Early2	bp2a partial	Glycine, serine and threonine metabolism	K15633 2,3-bisphosphoglycerate-independent phosphoglycerate mutase [EC:5.4.2.12] [KO:K15633] [EC:5.4.2.12]
Ciclev10011408m.g	Control1	beta- -galactosyltransferase 15-like
Ciclev10011418m.g	Late3	rna-binding kh domain-containing protein
Ciclev10011420m.g	Late-Early1	carotene epsilon- chloroplastic-like	CAROTENOID BIOSYNTHESIS	K09837 carotene epsilon-monooxygenase [EC:1.14.99.45] [KO:K09837] [EC:1.14.99.45]
Ciclev10011433m.g	Late1	aspartate glutamate uridylate kinase family protein
Ciclev10011435m.g	Late3
Ciclev10011437m.g	Late2	pentatricopeptide repeat-containing protein at2g37320-like
Ciclev10011450m.g	Control1	t-complex protein 1 subunit zeta-like
Ciclev10011456m.g	Late1
Ciclev10011458m.g	Late2	nodulation-signaling pathway 2
Ciclev10011465m.g	Late4	probable mitochondrial-processing peptidase subunit beta-like
Ciclev10011466m.g	Control1	probable dolichyl pyrophosphate man9 c2 alpha- -glucosyltransferase-like	N-Glycan biosynthesis	K03848 alpha-1,3-glucosyltransferase [EC:2.4.1.267] [KO:K03848] [EC:2.4.1.267]
Ciclev10011471m.g	Late-Early2	calcium-dependent protein kinase 13-like
Ciclev10011474m.g	Control1	mitochondrial chaperone bcs1
Ciclev10011480m.g	Late-Early1	trna pseudouridine synthase b
Ciclev10011485m.g	Late-Early2	pentatricopeptide repeat-containing protein mitochondrial-like
Ciclev10011492m.g	Late-Early3
Ciclev10011493m.g	Late-Early1	duf246 domain-containing protein at1g04910-like
Ciclev10011503m.g	Late-Early2	3-ketoacyl- synthase 11-like
Ciclev10011509m.g	Late2	aminotransferase y4ub	Alanine aspartate and glutamate metabolism	K16871 4-aminobutyrate---pyruvate transaminase [EC:2.6.1.96] [KO:K16871] [EC:2.6.1.96]
Ciclev10011514m.g	Late-Early4	probable anion transporter chloroplastic-like
Ciclev10011518m.g	Control1	transmembrane protein 87b-like
Ciclev10011520m.g	Late3	cytochrome p450	PHENYLPROPANOID BIOSYNTHESIS	K09754 coumaroylquinate(coumaroylshikimate) 3'-monooxygenase [EC:1.14.13.36] [KO:K09754] [EC:1.14.13.36]
Ciclev10011522m.g	Late4	udp-glucose flavonoid 3-o-glucosyltransferase 6-like
Ciclev10011525m.g	Late4	aspartic proteinase
Ciclev10011527m.g	Late3	phosphoadenosine phosphosulfate reductase family protein
Ciclev10011536m.g	Late-Early1	glycerol-3-phosphate 2-o-acyltransferase 6-like	Glycerolipid metabolism	K13508 glycerol-3-phosphate acyltransferase [EC:2.3.1.15] [KO:K13508] [EC:2.3.1.15]
Ciclev10011537m.g	Late4
Ciclev10011539m.g	Early2	sodium-and lithium-tolerant 1
Ciclev10011540m.g	Late-Early1	protein
Ciclev10011553m.g	Late-Early1	aspartic proteinase-like protein 2-like
Ciclev10011554m.g	Late2	dna binding
Ciclev10011556m.g	Late-Early2	dof zinc finger
Ciclev10011557m.g	Late1
Ciclev10011563m.g	Early3	e3 ubiquitin-protein ligase hakai-like
Ciclev10011571m.g	Late2	udp-glycosyltransferase 86a1-like
Ciclev10011584m.g	Late-Early4	proline dehydrogenase mitochondrial-like	ARGININE AND PROLINE METABOLISM	K00318 proline dehydrogenase [EC:1.5.-.-] [KO:K00318] [EC:1.5.-.-]
Ciclev10011587m.g	Late1	senescence-associated protein
Ciclev10011592m.g	Late-Early1	zinc finger protein jackdaw-like
Ciclev10011595m.g	Late-Early4	ammonium transporter
Ciclev10011598m.g	Late3	hydroquinone glucosyltransferase-like
Ciclev10011600m.g	Late-Early2	snf1-related protein kinase catalytic subunit alpha kin10
Ciclev10011606m.g	Late2
Ciclev10011607m.g	Late-Early2
Ciclev10011613m.g	Late-Early1	aspartic proteinase nepenthesin-2-like
Ciclev10011621m.g	Late-Early2	alanine--glyoxylate aminotransferase 2 homolog mitochondrial-like	Glycine, serine and threonine metabolism	K00827 alanine-glyoxylate transaminase / (R)-3-amino-2-methylpropionate-pyruvate transaminase [EC:2.6.1.44 2.6.1.40] [KO:K00827] [EC:2.6.1.40 2.6.1.44]
Ciclev10011627m.g	Late-Early4
Ciclev10011643m.g	Late-Early1	protein iq-domain 1-like
Ciclev10011651m.g	Late3	btb poz domain-containing protein at3g09030-like
Ciclev10011653m.g	Late3	arginine biosynthesis bifunctional protein chloroplastic-like
Ciclev10011655m.g	Control2	abscisic acid 8 -hydroxylase	CAROTENOID BIOSYNTHESIS	K09843 (+)-abscisic acid 8'-hydroxylase [EC:1.14.13.93] [KO:K09843] [EC:1.14.13.93]
Ciclev10011657m.g	Late2		Starch and sucrose metabolism	K00963 UTP--glucose-1-phosphate uridylyltransferase [EC:2.7.7.9] [KO:K00963] [EC:2.7.7.9]
Ciclev10011659m.g	Late1	anthocyanidin 3-o-glucosyltransferase
Ciclev10011662m.g	Late2	cytochrome p450 85a-like	Diterpenoid biosynthesis	K12640 brassinosteroid-6-oxidase 2 [EC:1.14.-.-] [KO:K12640] [EC:1.14.-.-]
Ciclev10011668m.g	Late2
Ciclev10011672m.g	Late-Early1	conserved peptide upstream open reading frame 47
Ciclev10011673m.g	Late3	protein kinase
Ciclev10011679m.g	Late-Early1	nuclear transport factor 2 family protein with rna binding domain isoform 1
Ciclev10011680m.g	Control1	polypyrimidine tract-binding protein homolog 1-like
Ciclev10011685m.g	Late-Early1	bag family molecular chaperone regulator chloroplastic-like
Ciclev10011697m.g	Late1	protein isoform 2
Ciclev10011699m.g	Late2	anthranilate n-benzoyltransferase
Ciclev10011701m.g	Control1	probable mitochondrial saccharopine dehydrogenase-like oxidoreductase at5g39410-like
Ciclev10011707m.g	Early1	protein trichome birefringence-like 33
Ciclev10011708m.g	Late-Early4	glutaredoxin family protein
Ciclev10011709m.g	Control2	alpha-tubulin
Ciclev10011719m.g	Late3	tubulin beta
Ciclev10011724m.g	Late4	upf0481 protein at3g47200-like
Ciclev10011726m.g	Control1	enolase	Glycolysis / Gluconeogenesis	K01689 enolase [EC:4.2.1.11] [KO:K01689] [EC:4.2.1.11]
Ciclev10011736m.g	Late1	aspartyl protease family protein
Ciclev10011742m.g	Late4	protein gpr107-like
Ciclev10011745m.g	Late-Early2	unc93-like protein 3-like
Ciclev10011747m.g	Late3
Ciclev10011757m.g	Late-Early1	defective in meristem silencing 3
Ciclev10011764m.g	Late2	monodehydroascorbate reductase	ASCORBATE AND ALDARATE METABOLISM	K08232 monodehydroascorbate reductase (NADH) [EC:1.6.5.4] [KO:K08232] [EC:1.6.5.4]
Ciclev10011765m.g	Late-Early4	vacuolar amino acid transporter 1-like
Ciclev10011766m.g	Late3	repetitive proline-rich cell wall protein 2
Ciclev10011767m.g	Early3	serine threonine-protein kinase afc1
Ciclev10011768m.g	Control2	patellin-6-like
Ciclev10011771m.g	Late-Early2	cbl-interacting serine threonine-protein kinase 11-like
Ciclev10011774m.g	Late1
Ciclev10011776m.g	Late-Early1	serine threonine-protein kinase at5g01020-like
Ciclev10011785m.g	Late2	glutamine synthetase	Alanine aspartate and glutamate metabolism	K01915 glutamine synthetase [EC:6.3.1.2] [KO:K01915] [EC:6.3.1.2]
Ciclev10011795m.g	Late-Early4	class i glutamine amidotransferase-like protein
Ciclev10011800m.g	Late-Early1	general transcription factor iih subunit 2-like
Ciclev10011806m.g	Late1
Ciclev10011813m.g	Late2	ring u-box domain-containing protein
Ciclev10011814m.g	Late2	plant adhesion molecule 1
Ciclev10011822m.g	Late2	sucrose-phosphatase 2
Ciclev10011841m.g	Late2	phytoene synthase	CAROTENOID BIOSYNTHESIS	K02291 phytoene synthase [EC:2.5.1.32] [KO:K02291] [EC:2.5.1.32]
Ciclev10011842m.g	Late1	magnesium-protoporphyrin ix monomethyl ester	Porphyrin and chlorophyll metabolism	K04035 magnesium-protoporphyrin IX monomethyl ester (oxidative) cyclase [EC:1.14.13.81] [KO:K04035] [EC:1.14.13.81]
Ciclev10011844m.g	Late1	e3 ubiquitin-protein ligase pub22-like
Ciclev10011846m.g	Late-Early1	l-2-hydroxyglutarate mitochondrial-like
Ciclev10011848m.g	Late3	calreticulin-3-like
Ciclev10011855m.g	Late1	fructose- - chloroplastic-like	Glycolysis / Gluconeogenesis	K03841 fructose-1,6-bisphosphatase I [EC:3.1.3.11] [KO:K03841] [EC:3.1.3.11]
Ciclev10011857m.g	Late3	metal tolerance protein 4-like
Ciclev10011861m.g 2	Late2
Ciclev10011870m.g	Late-Early3	rhomboid family protein
Ciclev10011871m.g	Late3	uncharacterized transporter sll0355-like
Ciclev10011905m.g	Late2	methylesterase chloroplastic-like
Ciclev10011910m.g	Late-Early1	f-box protein at2g32560-like
Ciclev10011911m.g	Late2	hsp70-binding protein 1-like
Ciclev10011912m.g	Late-Early1	s-adenosylmethionine synthase 1-like	Cysteine and methionine metabolism	K00789 S-adenosylmethionine synthetase [EC:2.5.1.6] [KO:K00789] [EC:2.5.1.6]
Ciclev10011915m.g	Late3	leaf dorsal-ventral developmental protein
Ciclev10011921m.g	Late-Early3
Ciclev10011925m.g	Late3
Ciclev10011931m.g	Control1	protein phosphatase 2c
Ciclev10011935m.g	Late-Early2	nc domain-containing protein
Ciclev10011936m.g	Late4	isocitrate dehydrogenase	Citrate cycle (TCA cycle)	K00030 isocitrate dehydrogenase (NAD+) [EC:1.1.1.41] [KO:K00030] [EC:1.1.1.41]
Ciclev10011938m.g	Late-Early1	squamosa promoter-binding-like protein 9-like
Ciclev10011939m.g	Late-Early2	aar2 protein family
Ciclev10011940m.g	Late4	zinc transporter
Ciclev10011948m.g	Late-Early1	mixta-like 2 partial
Ciclev10011957m.g	Control2	solute carrier family 35 member f1-like
Ciclev10011958m.g	Late3	at-rich interactive domain-containing protein 1-like
Ciclev10011968m.g	Late-Early1	transcription factor hb29-like
Ciclev10011976m.g	Control1	f-box kelch-repeat protein at1g57790-like
Ciclev10011979m.g	Late3	translocase of chloroplast 34
Ciclev10011980m.g	Control1
Ciclev10011985m.g	Late-Early1		Porphyrin and chlorophyll metabolism	K04040 chlorophyll synthase [EC:2.5.1.62] [KO:K04040] [EC:2.5.1.62]
Ciclev10011993m.g	Late-Early1	elongator complex protein 5-like
Ciclev10011995m.g	Late-Early3	reticulata-related 1 isoform 2
Ciclev10011996m.g	Late2	alpha- -glucan-protein synthase	AMINO SUGAR AND NUCLEOTIDE SUGAR METABOLISM	K13379 reversibly glycosylated polypeptide / UDP-arabinopyranose mutase [EC:2.4.1.- 5.4.99.30] [KO:K13379] [EC:5.4.99.30 2.4.1.-]
Ciclev10011997m.g	Late-Early2	probable e3 ubiquitin-protein ligase log2-like
Ciclev10011998m.g	Late3	transcription elongation factor s-
Ciclev10012000m.g	Late1	e3 ubiquitin-protein ligase ring1-like
Ciclev10012005m.g	Late-Early1	sterol c-14 reductase	Glycerolipid metabolism	K00222 Delta14-sterol reductase [EC:1.3.1.70] [KO:K00222] [EC:1.3.1.70]
Ciclev10012011m.g	Late3	geranylgeranyl diphosphate synthase	Terpenoid backbone biosynthesis	K13789 geranylgeranyl diphosphate synthase, type II [EC:2.5.1.1 2.5.1.10 2.5.1.29] [KO:K13789] [EC:2.5.1.29 2.5.1.10 2.5.1.1]
Ciclev10012015m.g	Late2	dual specificity protein phosphatase 12-like
Ciclev10012021m.g	Control2	2-phosphoglycolate phosphatase 1	Glyoxylate and dicarboxylate metabolism	K19269 phosphoglycolate phosphatase [EC:3.1.3.18 3.1.3.48] [KO:K19269] [EC:3.1.3.48 3.1.3.18]
Ciclev10012028m.g	Late-Early2	protein srg1
Ciclev10012033m.g	Late-Early4	orcinol o-methyltransferase
Ciclev10012042m.g	Late-Early3	caffeic acid o-methyltransferase	PHENYLPROPANOID BIOSYNTHESIS	K13066 caffeic acid 3-O-methyltransferase [EC:2.1.1.68] [KO:K13066] [EC:2.1.1.68]
Ciclev10012049m.g	Early3	fructose bisphosphate aldolase	Glycolysis / Gluconeogenesis	K01623 fructose-bisphosphate aldolase, class I [EC:4.1.2.13] [KO:K01623] [EC:4.1.2.13]
Ciclev10012055m.g	Late1	wrky transcription factor
Ciclev10012061m.g	Late2	zinc transporter 5-like
Ciclev10012072m.g	Late4	organic anion
Ciclev10012076m.g	Late2	encodes alpha-helical if-like protein isoform 3
Ciclev10012077m.g	Control1	probable cytosolic iron-sulfur protein assembly
Ciclev10012080m.g	Late-Early2
Ciclev10012084m.g	Control1	v-type proton atpase subunit d2	OXIDATIVE PHOSPHORYLATION	K02146 V-type H+-transporting ATPase subunit d [KO:K02146]
Ciclev10012086m.g	Late2	pyridoxal kinase	Vitamin B6 metabolism	K00868 pyridoxine kinase [EC:2.7.1.35] [KO:K00868] [EC:2.7.1.35]
Ciclev10012092m.g	Late-Early2	alpha beta fold family protein	Glycerolipid metabolism	K01054 acylglycerol lipase [EC:3.1.1.23] [KO:K01054] [EC:3.1.1.23]
Ciclev10012093m.g	Late-Early2	nac domain protein
Ciclev10012094m.g	Control1
Ciclev10012096m.g	Late-Early2
Ciclev10012100m.g	Control1
Ciclev10012108m.g	Late1
Ciclev10012116m.g	Control1	bifunctional dihydroflavonol 4-reductase flavanone 4-reductase isoform 2
Ciclev10012127m.g	Late2
Ciclev10012130m.g	Late1	probable f-box protein at1g60180-like
Ciclev10012134m.g	Late2	chaperone protein dnaj-related-like
Ciclev10012139m.g	Control1	dnaj homolog subfamily b member 13-like isoform 1
Ciclev10012143m.g	Control1	uridine nucleosidase 1-like
Ciclev10012152m.g	Late2	myb-related protein 306
Ciclev10012163m.g	Late1	rna polymerase ii transcription elongation isoform partial
Ciclev10012164m.g	Late1	syntaxin-121-like
Ciclev10012166m.g	Late2	nad -binding rossmann-fold-containing protein
Ciclev10012168m.g	Control1
Ciclev10012173m.g	Late2	ripening-related protein
Ciclev10012179m.g	Late3	peroxidase 63-like	PHENYLPROPANOID BIOSYNTHESIS	K00430 peroxidase [EC:1.11.1.7] [KO:K00430] [EC:1.11.1.7]
Ciclev10012180m.g	Late-Early2	mitoferrin-like
Ciclev10012181m.g	Late-Early2	dehydrogenase reductase sdr family member 7-like
Ciclev10012189m.g	Late-Early4	chorismate mutase	Phenylalanine tyrosine and tryptophan biosynthesis	K01850 chorismate mutase [EC:5.4.99.5] [KO:K01850] [EC:5.4.99.5]
Ciclev10012194m.g	Late4	probable 26s proteasome non-atpase regulatory subunit 7-like
Ciclev10012202m.g	Late1	cell division control protein 2 homolog c-like
Ciclev10012203m.g	Late-Early2	myb family transcription factor
Ciclev10012204m.g	Late3	33 kda chloroplastic-like
Ciclev10012212m.g	Late-Early2	non-green plastid inner envelope membrane protein
Ciclev10012213m.g	Control1	protein sco1 homolog mitochondrial-like
Ciclev10012214m.g	Late-Early1	aldo-keto reductase family 4 member c9-like	Pentose and glucuronate interconversions	K00011 aldehyde reductase [EC:1.1.1.21] [KO:K00011] [EC:1.1.1.21]
Ciclev10012215m.g	Late2	granule-bound starch synthase chloroplastic amyloplastic-like
Ciclev10012217m.g	Late3	traf-like superfamily
Ciclev10012227m.g	Early2	heavy metal transport detoxification domain-containing protein
Ciclev10012239m.g	Late-Early2	pectinesterase 31-like	Starch and sucrose metabolism	K01051 pectinesterase [EC:3.1.1.11] [KO:K01051] [EC:3.1.1.11]
Ciclev10012248m.g	Late-Early2	mitochondrial substrate carrier family protein
Ciclev10012256m.g	Late1	uncharacterized loc101204080
Ciclev10012260m.g	Late3
Ciclev10012261m.g	Late-Early1	momilactone a synthase-like
Ciclev10012277m.g	Late3	adp-ribosylation factor gtpase-activating protein agd7-like
Ciclev10012286m.g	Late2	u-box domain-containing protein 4-like
Ciclev10012290m.g	Control2	polyubiquitin
Ciclev10012291m.g	Early2	polyubiquitin 10
Ciclev10012309m.g	Late4
Ciclev10012319m.g	Control1	plastid-lipid-associated protein
Ciclev10012320m.g	Late-Early1	cyclin-dependent protein kinase p34cdc2
Ciclev10012322m.g	Late2
Ciclev10012338m.g	Control2	f-box protein pp2-a15-like
Ciclev10012366m.g	Late2
Ciclev10012371m.g	Early1
Ciclev10012378m.g	Early1	psbp domain-containing protein chloroplastic-like
Ciclev10012381m.g	Late2	anthocyanin 5-aromatic
Ciclev10012384m.g	Late-Early2	aquaporin
Ciclev10012390m.g	Late4	hypersensitive-induced response protein
Ciclev10012397m.g	Late-Early1	gdt1-like protein 3-like
Ciclev10012398m.g	Late2	hypersensitive-induced response protein
Ciclev10012400m.g	Early2	probable s-acyltransferase at3g09320-like
Ciclev10012408m.g	Late3	3-oxoacyl-
Ciclev10012410m.g	Late-Early1	zinc finger
Ciclev10012415m.g	Late-Early1	xanthoxin dehydrogenase-like	CAROTENOID BIOSYNTHESIS	K09841 xanthoxin dehydrogenase [EC:1.1.1.288] [KO:K09841] [EC:1.1.1.288]
Ciclev10012433m.g	Late-Early1	tropinone reductase homolog
Ciclev10012455m.g	Late4	short chain alcohol
Ciclev10012463m.g	Late-Early2
Ciclev10012469m.g	Late-Early2	ubiquitin-conjugating enzyme e2 22-like
Ciclev10012472m.g	Late3	expansin-a13-like
Ciclev10012482m.g	Late-Early1	udp-glycosyltransferase 83a1
Ciclev10012485m.g	Late-Early3	nuclear transport factor 2 family protein isoform 1
Ciclev10012495m.g	Late4	14-3-3 protein
Ciclev10012506m.g	Control1	mads-box family protein
Ciclev10012507m.g	Late1	gata zinc finger domain-containing protein 10
Ciclev10012512m.g	Late3
Ciclev10012553m.g	Control1	tonoplast intrinsic protein
Ciclev10012554m.g	Late-Early2		Glutathione metabolism	K00434 L-ascorbate peroxidase [EC:1.11.1.11] [KO:K00434] [EC:1.11.1.11]
Ciclev10012556m.g	Late-Early3	protein phr1-like 1-like
Ciclev10012559m.g	Early3	proteasome subunit alpha type-3-like
Ciclev10012561m.g	Late3	caffeoyl- o-methyltransferase	PHENYLPROPANOID BIOSYNTHESIS	K00588 caffeoyl-CoA O-methyltransferase [EC:2.1.1.104] [KO:K00588] [EC:2.1.1.104]
Ciclev10012570m.g	Late4	integral membrane yip1 family protein
Ciclev10012574m.g	Late2	eid1-like f-box protein 2-like
Ciclev10012575m.g	Late4	isoform 1
Ciclev10012584m.g	Late-Early1	s-adenosyl-l-methionine-dependent methyltransferase family protein
Ciclev10012590m.g	Late2	thaumatin-like protein
Ciclev10012593m.g	Late-Early2	mads-box protein agl2 subfamily
Ciclev10012597m.g	Control1	f-box protein
Ciclev10012601m.g	Late2	zinc finger family protein
Ciclev10012611m.g	Late-Early3	expansin protein
Ciclev10012613m.g	Late2	hypothetical protein CICLE_v10012613mg
Ciclev10012619m.g	Late3	protein disulfide
Ciclev10012628m.g	Control1	probable aquaporin sip2-1-like
Ciclev10012630m.g	Late-Early1	otu domain-containing protein at3g57810-like
Ciclev10012631m.g	Late-Early2	glutathione s-transferase l3-like	Glutathione metabolism	K00799 glutathione S-transferase [EC:2.5.1.18] [KO:K00799] [EC:2.5.1.18]
Ciclev10012632m.g	Late-Early1	rhodanese-like domain-containing protein chloroplastic-like
Ciclev10012636m.g	Late1	harpin-induced protein 1 containing expressed
Ciclev10012646m.g	Late2	probable transmembrane ascorbate ferrireductase 2-like
Ciclev10012648m.g	Early3
Ciclev10012652m.g	Late2	polyubiquitin
Ciclev10012656m.g	Early2
Ciclev10012659m.g	Late-Early2
Ciclev10012666m.g	Control1	ribosomal protein s24e family protein
Ciclev10012667m.g	Late2	structural constituent of ribosome
Ciclev10012668m.g	Late-Early2	e3 ubiquitin-protein ligase at3g02290-like
[truncated: 3,344 more rows]
