# Supplementary material for: Transcriptomic analysis of Citrus clementina mandarin fruits maturation reveals a MADS-box transcription factor that might be involved in the regulation of earliness
Source: BMC Plant Biol. 2019 Jan 31;19:47. doi: 10.1186/s12870-019-1651-z (PMC6357379; doi:10.1186/s12870-019-1651-z)
Supplement: Supplementary file 4 — Table S4. Genes involved in chlorophyll metabolism differentially expressed during ripening (XLSX 13 kb) [file 12870_2019_1651_MOESM4_ESM.xlsx]

## Sheet: Hoja1
Table S4. Genes involved in chlorophyll metabolism differentially expressed during ripening
Gene acc. number at Phytozome (Ciclev)	Cluster	GO TERM	GO Description	Blast Hit description	KEGG Pathway
Ciclev10022373m.g	Early1	GO:0015995	chlorophyll biosynthetic process	at5g08050 f13g24_250
Ciclev10009198m.g	Early1	GO:0016168	chlorophyll binding	chlorophyll a-b binding protein chloroplastic-like
Ciclev10032123m.g	Early1	GO:0015995	chlorophyll biosynthetic process	magnesium-protoporphyrin ix methyltransferase
Ciclev10021020m.g	Early1	GO:0015994	chlorophyll metabolic process	uroporphyrinogen decarboxylase 1
Ciclev10028955m.g	Early1	GO:0015994	chlorophyll metabolic process	uncharacterized loc101221865
Ciclev10030645m.g	Early3	GO:0016168	chlorophyll binding	plant calmodulin-binding isoform 1
Ciclev10024936m.g	Early3	GO:0015994	chlorophyll metabolic process	subtilisin-like protease-like
Ciclev10031886m.g	Late1	GO:0016168	chlorophyll binding	chlorophyll a-b binding protein
Ciclev10002129m.g	Late1	GO:0016168	chlorophyll binding	chlorophyll a-b binding protein chloroplastic-like
Ciclev10032377m.g	Late1	GO:0016168	chlorophyll binding	chlorophyll a-b binding protein chloroplastic-like
Ciclev10032568m.g	Late1	GO:0016168	chlorophyll binding	chlorophyll a-b binding protein chloroplastic-like
Ciclev10029116m.g	Late1	GO:0016168	chlorophyll binding	chlorophyll a-b binding protein cp24 chloroplastic-like
Ciclev10008171m.g	Late1	GO:0015994	chlorophyll metabolic process	ferrochelatase- chloroplastic-like	Porphyrin and chlorophyll metabolism
Ciclev10008520m.g	Late1	GO:0015995	chlorophyll biosynthetic process	protochlorophyllide oxidoreductase	Porphyrin and chlorophyll metabolism
Ciclev10021041m.g	Late1	GO:0015995	chlorophyll biosynthetic process	short-chain dehydrogenase tic chloroplastic-like
Ciclev10005043m.g	Late1	GO:0016168	chlorophyll binding	NAD(P)-binding Rossmann-fold superfamily protein	Porphyrin and chlorophyll metabolism
Ciclev10021442m.g	Late1	GO:0016168	chlorophyll binding	methyl esterase 17
Ciclev10015214m.g	Late1	GO:0015994	chlorophyll metabolic process	degp1
Ciclev10004924m.g	Late1	GO:0015996	chlorophyll catabolic process	coenzyme F420 hydrogenase family / dehydrogenase, beta subunit family	Porphyrin and chlorophyll metabolism
Ciclev10005473m.g	Late2	GO:0015995	chlorophyll biosynthetic process	short-chain dehydrogenase tic chloroplastic-like
Ciclev10005453m.g	Late2	GO:0015994	chlorophyll metabolic process	chlorophyllase 2	Porphyrin and chlorophyll metabolism
Ciclev10016754m.g	Late2	GO:0015995	chlorophyll biosynthetic process	casp-like protein gsvivt00013502001-like
Ciclev10026672m.g	Late2	GO:0015995	chlorophyll biosynthetic process	serine arginine repetitive matrix protein isoform partial
Ciclev10031187m.g	Late2	GO:0015996	chlorophyll catabolic process	uncharacterized aarf domain-containing protein kinase chloroplastic-like
Ciclev10008039m.g	Late2	GO:0015996	chlorophyll catabolic process	NAD(P)-binding Rossmann-fold superfamily protein	Porphyrin and chlorophyll metabolism
Ciclev10000422m.g	Late2	GO:0015996	chlorophyll catabolic process	atp-dependent zinc metalloprotease chloroplastic-like
Ciclev10019590m.g	Late3	GO:0016168	chlorophyll binding	protoporphyrinogen oxidase	Porphyrin and chlorophyll metabolism
Ciclev10021095m.g	Late3	GO:0015995	chlorophyll biosynthetic process	chlorophyllase 1	Porphyrin and chlorophyll metabolism
Ciclev10014836m.g	Late3	GO:0015996	chlorophyll catabolic process	chlorophyllide a oxygenase [overall]
Ciclev10026248m.g	Late4	GO:0015995	chlorophyll biosynthetic process	accelerated cell death 2 (ACD2)	Porphyrin and chlorophyll metabolism
Ciclev10031731m.g	Late4	GO:0015996	chlorophyll catabolic process	Pheophytinase
Ciclev10016286m.g	Late-Early1	GO:0015995	chlorophyll biosynthetic process	chlorophyll a-b binding protein chloroplastic-like
Ciclev10025338m.g	Late-Early1	GO:0015994	chlorophyll metabolic process	ferrochelatase- chloroplastic-like	Porphyrin and chlorophyll metabolism
Ciclev10020061m.g	Late-Early1	GO:0016168	chlorophyll binding	Pyridine nucleotide-disulphide oxidoreductase family protein	Porphyrin and chlorophyll metabolism
Ciclev10011985m.g	Late-Early1	GO:0016168	chlorophyll binding	UbiA prenyltransferase family protein	Porphyrin and chlorophyll metabolism
Ciclev10026041m.g	Late-Early1	GO:0015995	chlorophyll biosynthetic process	accelerated cell death 2 (ACD2)	Porphyrin and chlorophyll metabolism
Ciclev10021113m.g	Late-Early1	GO:0015996	chlorophyll catabolic process	protein-ribulosamine 3- chloroplastic-like
Ciclev10014840m.g	Late-Early1	GO:0015996	chlorophyll catabolic process	chlorophyllide a oxygenase [overall]
TCA03245	Late-Early1	GO:0015996	chlorophyll catabolic process	atp-dependent zinc metalloprotease ftsh chloroplastic-like
Ciclev10019335m.g	Late-Early2	GO:0015996	chlorophyll catabolic process	AarF domain-containing protein kinase 4
Ciclev10015367m.g	Late-Early2	GO:0015996	chlorophyll catabolic process	fumarylacetoacetase-like
Ciclev10014785m.g	Late-Early2	GO:0051743	red chlorophyll catabolite reductase activity	upf0051 protein chloroplastic-like
Ciclev10017239m.g	Late-Early2	GO:0015996	chlorophyll catabolic process	atp-dependent zinc metalloprotease ftsh chloroplastic-like
Ciclev10008509m.g	Late-Early3	GO:0015996	chlorophyll catabolic process	homogentisate -dioxygenase
Ciclev10001965m.g	Late-Early4	GO:0016168	chlorophyll binding	uroporphyrinogen-iii chloroplastic-like	Porphyrin and chlorophyll metabolism
