# Supplementary material for: Transcriptomic analysis of Citrus clementina mandarin fruits maturation reveals a MADS-box transcription factor that might be involved in the regulation of earliness
Source: BMC Plant Biol. 2019 Jan 31;19:47. doi: 10.1186/s12870-019-1651-z (PMC6357379; doi:10.1186/s12870-019-1651-z)
Supplement: Supplementary file 5 — Table S5. Genes involved in biosynthesis of carotenoids differentially expressed during ripening (XLSX 13 kb) [file 12870_2019_1651_MOESM5_ESM.xlsx]

## Sheet: Hoja1
Table S5. Genes involved in biosynthesis of carotenoids differentially expressed during ripening
Gene acc. number at Phytozome (Ciclev)	Cluster	GO TERM	GO Description	Blast Hit description	KEGG Pathway
Ciclev10001494m.g	Late1	GO:0016117	carotenoid biosynthetic process	chloroplast stem-loop binding protein of 41 kda chloroplastic-like
Ciclev10002035m.g	Late-Early1	GO:0016117	carotenoid biosynthetic process	2-c-methyl-d-erythritol 4-phosphate cytidylyltransferase	Terpenoid backbone biosynthesis
Ciclev10002429m.g	Late1	GO:0016117	carotenoid biosynthetic process	nad h-quinone oxidoreductase subunit n-like
Ciclev10002967m.g	Late-Early2	RXN-11356	superpathway of carotenoid biosynthesis	zeta-carotene desaturase
Ciclev10004432m.g	Late1	GO:0016117	carotenoid biosynthetic process	1-deoxy-d-xylulose 5-phosphate synthase	Thiamine metabolism
Ciclev10004686m.g	Late3	GO:0016117	carotenoid biosynthetic process	nadph-dependent thioredoxin reductase 3-like
Ciclev10005043m.g	Late1	GO:0016117	carotenoid biosynthetic process	pale-green and chlorophyll b reduced 2	Porphyrin and chlorophyll metabolism
Ciclev10005481m.g	Control1	RXN-8025	superpathway of carotenoid biosynthesis	beta-hydroxylase 1	CAROTENOID BIOSYNTHESIS
Ciclev10007553m.g	Control2	GO:0016117	carotenoid biosynthetic process	elongation factor ts family protein
Ciclev10007948m.g	Control1	GO:0016117	carotenoid biosynthetic process	thromboxane-a synthase-like
Ciclev10008410m.g	Late1	RXN1F-147	superpathway of carotenoid biosynthesis	Lycopene beta/epsilon cyclase protein	CAROTENOID BIOSYNTHESIS
Ciclev10009114m.g	Late-Early2	GO:0016117	carotenoid biosynthetic process	heme oxygenase 1 protein 2	Porphyrin and chlorophyll metabolism
Ciclev10009453m.g	Control2	GO:0016117	carotenoid biosynthetic process	peroxiredoxin q
Ciclev10011312m.g	Late-Early1	RXN-5962	superpathway of carotenoid biosynthesis	cytochrome P450, family 97, subfamily A, polypeptide 3	CAROTENOID BIOSYNTHESIS
Ciclev10011376m.g	Late-Early1	GO:0016117	carotenoid biosynthetic process	rna polymerase sigma factor chloroplastic-like
Ciclev10011420m.g	Late-Early1	RXN-5962	superpathway of carotenoid biosynthesis	Cytochrome P450 superfamily protein	CAROTENOID BIOSYNTHESIS
Ciclev10011841m.g	Late2	2.5.1.32-RXN	superpathway of carotenoid biosynthesis	PHYTOENE SYNTHASE	CAROTENOID BIOSYNTHESIS
Ciclev10012217m.g	Late3	GO:0016117	carotenoid biosynthetic process	traf-like superfamily
Ciclev10014639m.g	Late-Early2	GO:0016118	carotenoid biosynthetic process	9-cis-epoxycarotenoid dioxygenase	CAROTENOID BIOSYNTHESIS
Ciclev10014640m.g	Late2	GO:0016117	carotenoid biosynthetic process	ru large subunit-binding protein subunit chloroplastic-like
Ciclev10014785m.g	Late-Early2	GO:0016117	carotenoid biosynthetic process	upf0051 protein chloroplastic-like
Ciclev10015386m.g	Late-Early1	GO:0016117	carotenoid biosynthetic process	phospholipase a1-iidelta-like
Ciclev10015433m.g	Early1	GO:0016117	carotenoid biosynthetic process	precursor of carboxylase t-protein glycine decarboxylase complex	Glycine, serine and threonine metabolism
Ciclev10015546m.g	Late2	GO:0016117	carotenoid biosynthetic process	ptox protein
Ciclev10015582m.g	Late3	2.5.1.32-RXN	superpathway of carotenoid biosynthesis	PHYTOENE SYNTHASE	CAROTENOID BIOSYNTHESIS
Ciclev10016536m.g	Late1	GO:0009535	chloroplast thylakoid membrane	zeaxanthin epoxidase
Ciclev10019335m.g	Late-Early2	GO:0016117	carotenoid biosynthetic process	chaperone activity of bc1 complex- mitochondrial-like
Ciclev10020039m.g	Late3	GO:0016117	carotenoid biosynthetic process	blue-light photoreceptor phr2-like
Ciclev10020057m.g	Late-Early1	GO:0052662	zeaxanthin epoxidase activity	ctf2a like oxidoreductase
Ciclev10020061m.g	Late-Early1	GO:0045550	geranylgeranyl reductase activity	geranylgeranyl reductase	Porphyrin and chlorophyll metabolism
Ciclev10020648m.g	Late-Early2	RXN-11354	superpathway of carotenoid biosynthesis	15-cis-zeta-carotene isomerase	CAROTENOID BIOSYNTHESIS
Ciclev10023073m.g	Late1	GO:0052662	zeaxanthin epoxidase activity	ctf2a like oxidoreductase
Ciclev10025838m.g	Late2	GO:0016117	carotenoid biosynthetic process	palmitoyl-monogalactosyldiacylglycerol delta-7 chloroplastic-like
Ciclev10025935m.g	Late3	GO:0016117	carotenoid biosynthetic process	geranylgeranyl pyrophosphate chloroplastic-like	Terpenoid backbone biosynthesis
Ciclev10028245m.g	Late4	RXN1F-148	superpathway of carotenoid biosynthesis	lycopene cyclase	CAROTENOID BIOSYNTHESIS
Ciclev10028728m.g	Late1	GO:0016117	carotenoid biosynthetic process	epimerase family protein slr1223-like
Ciclev10030042m.g	Late-Early1	GO:0016117	carotenoid biosynthetic process	protein tic chloroplastic-like
Ciclev10031076m.g	Late1	GO:0016117	carotenoid biosynthetic process	inorganic phosphate transporter 2- chloroplastic-like
Ciclev10031587m.g	Late-Early2	GO:0016117	carotenoid biosynthetic process	4-hydroxyphenylpyruvate dioxygenase
Ciclev10031652m.g	Late-Early1	GO:0015713	phosphoglycerate transport	xylulose 5-phosphate phosphate chloroplastic-like
Ciclev10031672m.g	Late1	GO:0016117	carotenoid biosynthetic process	photosystem ii stability assembly factor chloroplastic-like
Ciclev10032410m.g	Late-Early1	GO:0016117	carotenoid biosynthetic process	cycloartenol synthase	Glycerolipid metabolism
