# Supplementary material for: Transcriptomic analysis of Citrus clementina mandarin fruits maturation reveals a MADS-box transcription factor that might be involved in the regulation of earliness
Source: BMC Plant Biol. 2019 Jan 31;19:47. doi: 10.1186/s12870-019-1651-z (PMC6357379; doi:10.1186/s12870-019-1651-z)
Supplement: Supplementary file 6 — Table S6. Genes involved in the TCA cycle differentially expressed during ripening (XLSX 28 kb) [file 12870_2019_1651_MOESM6_ESM.xlsx]

## Sheet: Hoja1
Table S6. Genes involved in TCA cycle differentially expressed during ripening
Gene acc. number at Phytozome (Ciclev)	Cluster	Reaction id	Reaction EC	Enzymatic activity	KEGG Pathway
Ciclev10024840m.g	Control1	ACONITATEDEHYDR-RXN	No EC#	aconitase 1	TCA cycle II (plants and fungi)
Ciclev10025889m.g	Control1	ISOCITRATE-DEHYDROGENASE-NAD+-RXN	1.1.1.41	isocitrate dehydrogenase III	TCA cycle II (plants and fungi)
Ciclev10028714m.g	Control1	ISOCITRATE-DEHYDROGENASE-NAD+-RXN	1.1.1.41	isocitrate dehydrogenase 1	TCA cycle II (plants and fungi)
Ciclev10020378m.g	Early3	MALATE-DEH-RXN	1.1.1.37	malate dehydrogenase	TCA cycle II (plants and fungi)
Ciclev10018656m.g	Late4	2OXOGLUTARATEDEH-RXN	No EC#	2-oxoglutarate dehydrogenase, E1 component	TCA cycle II (plants and fungi)
Ciclev10014140m.g	Late3	ACONITATEDEHYDR-RXN	No EC#	aconitase 3	TCA cycle II (plants and fungi)
Ciclev10014816m.g	Late2	ISOCITRATE-DEHYDROGENASE-NAD+-RXN	1.1.1.41	Isocitrate/isopropylmalate dehydrogenase family protein	TCA cycle II (plants and fungi)
Ciclev10011936m.g	Late4	ISOCITRATE-DEHYDROGENASE-NAD+-RXN	1.1.1.41	isocitrate dehydrogenase V	TCA cycle II (plants and fungi)
Ciclev10028730m.g	Late1	MALATE-DEH-RXN	1.1.1.37	peroxisomal NAD-malate dehydrogenase 1	TCA cycle II (plants and fungi)
Ciclev10025945m.g	Late2	MALATE-DEH-RXN	1.1.1.37	peroxisomal NAD-malate dehydrogenase 1	TCA cycle II (plants and fungi)
Ciclev10016181m.g	Late2	SUCCINATE-DEHYDROGENASE-UBIQUINONE-RXN	1.3.5.1	succinate dehydrogenase 2-2	TCA cycle II (plants and fungi)
Ciclev10025149m.g	Late2	SUCCINATE-DEHYDROGENASE-UBIQUINONE-RXN	1.3.5.1	succinate dehydrogenase 1-1	TCA cycle II (plants and fungi)
Ciclev10005394m.g	Late-Early2	MALATE-DEH-RXN	1.1.1.37	Lactate/malate dehydrogenase family protein	TCA cycle II (plants and fungi)
Ciclev10008562m.g	Late-Early3	MALATE-DEH-RXN	1.1.1.37	Lactate/malate dehydrogenase family protein	TCA cycle II (plants and fungi)

## Sheet: Hoja2
Name	AR126	AR154	AR189	CL126	CL154	CL189	CL240	HE126	HE154	HE189	HE240	HE275
Ciclev10005058m	10.9454	15.2459	16.3141	13.3222	15.4656	16.5858	13.9873	12.02	14.4151	14.3311	15.8217	16.3789	16.5858
Ciclev10005394m	75.5639	87.16	135.668	76.7605	75.1263	107.54	139.265	72.3192	72.5087	129.968	161.899	147.85	161.899
Ciclev10007338m	24.9122	20.6486	21.24	20.2672	17.4689	23.0722	17.1926	25.8063	16.3015	17.1795	19.6048	20.4613	25.8063
Ciclev10008562m	30.7584	37.9745	56.9161	34.2502	35.5813	49.6105	50.9202	26.6281	33.7142	49.3562	59.8442	52.8227	59.8442
Ciclev10011936m	26.4796	29.5944	36.5589	26.6159	28.5398	37.9559	39.6993	23.0612	25.5221	31.0609	36.3078	34.1304	39.6993
Ciclev10014140m	46.8383	53.3603	54.7685	53.7204	52.736	61.4513	34.6551	44.4151	46.1384	44.0371	36.3412	32.0215	61.4513
Ciclev10014816m	6.11767	7.34606	10.843	7.14323	5.92816	11.0112	14.5556	5.24576	7.30243	8.11132	14.3994	14.7931	14.7931
Ciclev10014944m	28.4768	31.7736	25.1062	34.2505	27.4234	25.5491	27.9132	37.955	31.4067	26.1825	26.4953	33.7473	37.955
Ciclev10016114m	0.870793	0.574009	0.912479	0.790003	0.759665	0.596471	0.410634	1.33692	0.663507	0.721008	0.839724	0.976309	1.33692
Ciclev10016181m	29.3168	43.3405	44.5319	29.6906	39.5629	65.4615	67.5014	28.0584	36.0589	34.3432	60.831	60.8872	67.5014
Ciclev10018656m	34.4826	40.6837	45.0044	31.8769	36.588	46.7344	41.3912	28.796	34.1661	40.4806	44.7351	43.791	46.7344
Ciclev10019838m	25.4283	18.3262	21.7039	17.9458	16.3038	20.287	20.8208	16.6099	21.3632	23.8902	23.1284	20.8218	25.4283
Ciclev10020378m	23.976	39.2651	41.1792	38.0003	49.691	67.5663	52.7101	37.951	39.3092	65.1319	66.4921	51.6471	67.5663
Ciclev10021075m	0.0481134	0.090399	0.0647166	0.10459	0.10125	0.0240774	0.191687	0.0795179	0.0235121	0.0514948	0.0529985	0.152111	0.191687
Ciclev10021871m	60.625	82.5957	83.2419	53.8955	62.137	81.6893	79.1315	47.858	78.8337	65.1359	71.272	76.4682	83.2419
Ciclev10024840m	23.2607	38.9006	47.3941	23.2957	27.3682	45.8415	44.6623	20.7416	39.6954	40.3524	59.3013	60.8002	60.8002
Ciclev10025149m	56.7339	61.1541	86.4938	57.2726	62.2498	77.7667	102.535	54.3244	59.3699	65.1593	87.8795	92.5388	102.535
Ciclev10025889m	4.81807	5.32805	7.39609	5.03395	5.25633	7.62167	7.61807	4.37593	5.45695	6.72782	7.73006	8.60455	8.60455
Ciclev10025945m	12.7076	20.4573	31.7379	14.1892	18.832	35.7903	54.7573	13.7844	13.2713	20.5457	35.8098	40.507	54.7573
Ciclev10027338m	0.0101885	0	0	0	0	0	0	0.0501413	0	0	0	0.00919035	0.0501413
Ciclev10028714m	20.5081	24.1607	29.2161	20.25	22.1297	29.5278	33.3694	18.615	23.3543	25.9939	31.2492	30.6375	33.3694
Ciclev10028730m	22.9481	12.6658	7.63121	30.8029	19.7654	5.23135	0.591355	37.01	15.0192	14.2742	3.30758	2.4023	37.01
Ciclev10030605m	15.2204	16.0173	19.7248	16.415	14.6547	18.5727	17.6071	15.1655	15.7103	17.8407	20.208	17.517	20.208
Ciclev10031423m	17.6015	15.6739	14.3128	18.0048	13.3167	14.987	9.42912	14.313	18.9911	15.3554	10.3704	9.25755	18.9911
Ciclev10032075m	5.46072	3.16077	3.49845	4.96711	3.20071	3.43362	5.20016	3.48429	4.03033	4.66209	4.98783	4.04846	5.46072
Name	AR126	AR154	AR189	CL126	CL154	CL189	CL240	HE126	HE154	HE189	HE240	HE275		Name	CL126	CL154	CL189	CL240
Ciclev10005058m	65.9925	91.9218	98.3618	80.3232	93.2462	100	84.333	72.4719	86.9125	86.406	95.3935	98.7525		Ciclev10031423m.g	94.8065	70.121	78.9161	49.6503	#N/A
Ciclev10005394m	46.6734	53.8359	83.7975	47.4125	46.4031	66.4241	86.0195	44.6693	44.7863	80.2773	100	91.3221		Ciclev10028730m.g	83.2287	53.4057	14.135	1.59783	#N/A
Ciclev10007338m	96.5352	80.0137	82.3054	78.536	67.6923	89.4052	66.6216	100	63.1686	66.5707	75.9691	79.2879		Ciclev10005394m.g	47.4125	46.4031	66.4241	86.0195	#N/A
Ciclev10008562m	51.3974	63.4557	95.1071	57.2323	59.4566	82.8994	85.0879	44.4957	56.3366	82.4745	100	88.2671		Ciclev10008562m.g	57.2323	59.4566	82.8994	85.0879	#N/A
Ciclev10011936m	66.7004	74.5464	92.0894	67.0437	71.8899	95.6086	100	58.0897	64.2886	78.2405	91.4571	85.9722		Ciclev10011936m.g	67.0437	71.8899	95.6086	100	#N/A
Ciclev10014140m	76.2201	86.8335	89.125	87.4194	85.8175	100	56.3943	72.2769	75.0813	71.6617	59.1382	52.1087		Ciclev10014816m.g	48.2877	40.0739	74.4349	98.3948	#N/A
Ciclev10014816m	41.355	49.6589	73.2976	48.2877	40.0739	74.4349	98.3948	35.4609	49.3639	54.8319	97.3388	100		Ciclev10016181m.g	43.9852	58.6105	96.978	100	#N/A
Ciclev10014944m	75.0278	83.7139	66.1472	90.2397	72.2524	67.3143	73.5429	100	82.7473	68.9829	69.8072	88.9141		Ciclev10018656m.g	68.2088	78.2893	100	88.567	#N/A
Ciclev10016114m	65.134	42.935	68.2521	59.0911	56.8219	44.6152	30.7149	100	49.6293	53.9304	62.8101	73.0265		Ciclev10024840m.g	38.3153	45.0133	75.397	73.4575	#N/A
Ciclev10016181m	43.4315	64.2068	65.9719	43.9852	58.6105	96.978	100	41.5671	53.4196	50.8778	90.1181	90.2014		Ciclev10025149m.g	55.8564	60.7105	75.8438	100	#N/A
Ciclev10018656m	73.7843	87.0531	96.2983	68.2088	78.2893	100	88.567	61.6164	73.1071	86.6185	95.722	93.7019		Ciclev10025889m.g	58.5034	61.0878	88.5772	88.5354	#N/A
Ciclev10019838m	100	72.0701	85.3536	70.5744	64.1167	79.7813	81.8804	65.3207	84.0138	93.9514	90.9555	81.8845		Ciclev10025945m.g	25.913	34.3918	65.3617	100	#N/A
Ciclev10020378m	35.4851	58.1134	60.9463	56.2414	73.5441	100	78.0125	56.1685	58.1787	96.397	98.4102	76.4391		Ciclev10028714m.g	60.6844	66.3173	88.4878	100	#N/A
Ciclev10021075m	25.1	47.1596	33.7615	54.5627	52.8206	12.5608	100	41.4832	12.2659	26.864	27.6484	79.3538		Ciclev10005058m.g	80.3232	93.2462	100	84.333	#N/A
Ciclev10021871m	72.8299	99.2237	100	64.7456	74.6463	98.1348	95.0621	57.4927	94.7043	78.2489	85.6204	91.8626		Ciclev10020378m.g	56.2414	73.5441	100	78.0125	#N/A
Ciclev10024840m	38.2577	63.9811	77.9507	38.3153	45.0133	75.397	73.4575	34.1145	65.2883	66.3689	97.5348	100		Ciclev10014140m.g	87.4194	85.8175	100	56.3943	#N/A
Ciclev10025149m	55.3311	59.6419	84.3551	55.8564	60.7105	75.8438	100	52.9812	57.9019	63.5481	85.7065	90.2507		Ciclev10032075m.g	90.9606	58.6132	62.8784	95.2284	#N/A
Ciclev10025889m	55.9945	61.9213	85.9556	58.5034	61.0878	88.5772	88.5354	50.856	63.4193	78.1891	89.8369	100		Ciclev10007338m.g	78.536	67.6923	89.4052	66.6216	#N/A
Ciclev10025945m	23.2072	37.36	57.9611	25.913	34.3918	65.3617	100	25.1737	24.2367	37.5214	65.3973	73.9756		Ciclev10014944m.g	90.2397	72.2524	67.3143	73.5429	#N/A
Ciclev10027338m	20.3197	0	0	0	0	0	0	100	0	0	0	18.3289		Ciclev10016114m.g	59.0911	56.8219	44.6152	30.7149	#N/A
Ciclev10028714m	61.4578	72.4038	87.5535	60.6844	66.3173	88.4878	100	55.7847	69.9871	77.8975	93.6462	91.8131		Ciclev10019838m.g	70.5744	64.1167	79.7813	81.8804	#N/A
Ciclev10028730m	62.0052	34.2227	20.6193	83.2287	53.4057	14.135	1.59783	100	40.5815	38.5685	8.937	6.49095		Ciclev10021075m.g	54.5627	52.8206	12.5608	100	#N/A
Ciclev10030605m	75.3186	79.2622	97.6087	81.2302	72.5191	91.9074	87.1291	75.0472	77.7427	88.2852	100	86.6836		Ciclev10021871m.g	64.7456	74.6463	98.1348	95.0621	#N/A
Ciclev10031423m	92.6829	82.5333	75.3658	94.8065	70.121	78.9161	49.6503	75.3672	100	80.8558	54.6069	48.7469		Ciclev10027338m.g	0	0	0	0	#N/A
Ciclev10032075m	100	57.882	64.0657	90.9606	58.6132	62.8784	95.2284	63.8064	73.8057	85.375	91.3401	74.1378		Ciclev10030605m.g	81.2302	72.5191	91.9074	87.1291	#N/A
