# Supplementary material for: Transcriptomic analysis of Citrus clementina mandarin fruits maturation reveals a MADS-box transcription factor that might be involved in the regulation of earliness
Source: BMC Plant Biol. 2019 Jan 31;19:47. doi: 10.1186/s12870-019-1651-z (PMC6357379; doi:10.1186/s12870-019-1651-z)
Supplement: Supplementary file 7 — Table S7. TFs present in the time-course clusters Table S4. (XLSX 33 kb) [file 12870_2019_1651_MOESM7_ESM.xlsx]

## Sheet: PlantTFcat-Job-1529306376805162
Table S7. TFs present in the time-course clusters
Sequence_Acc	Family	Family_type	Domains	Cluster
Ciclev10012506m.g	MADS-type1	transcription factor	IPR002100	Control1
Ciclev10012077m.g	WD40-like	transcription factor	IPR001680,IPR017986,IPR019775	Control1
Ciclev10025234m.g	Hap3/NF-YB	transcription factor	IPR003958,IPR009072	Control1
Ciclev10024690m.g	WD40-like	transcription factor	IPR001680,IPR017986	Control1
Ciclev10025975m.g	WD40-like	transcription factor	IPR001680,IPR017986,IPR019775	Control1
Ciclev10026026m.g	C2H2	transcription factor	IPR001841,IPR017907,IPR018957	Control1
Ciclev10025428m.g	C2H2	transcription factor	IPR001841,IPR018957	Control1
Ciclev10026020m.g	Hap2/NF-YA	transcription factor	IPR001289,IPR018362	Control1
Ciclev10031666m.g	C2H2	transcription factor	IPR000571,IPR001841,IPR017907,IPR018957	Control1
Ciclev10031666m.g	C3H	transcription factor	IPR000571,IPR001841,IPR017907,IPR018957	Control1
Ciclev10032803m.g	C2H2	transcription factor	IPR001841,IPR018957	Control1
Ciclev10031873m.g	bHLH	transcription factor	IPR011598	Control1
Ciclev10032427m.g	ssDNA-binding-TF	transcription factor	IPR009044,IPR013742	Control1
Ciclev10022778m.g	Hap3/NF-YB	transcription factor	IPR003958,IPR009072	Control1
Ciclev10019553m.g	C2H2	transcription factor	IPR001841,IPR018957	Control1
Ciclev10023952m.g	ssDNA-binding-TF	transcription factor	IPR003173,IPR009044	Control1
Ciclev10020548m.g	C2H2	transcription factor	IPR001841	Control1
Ciclev10020468m.g	TUBBY	transcription factor	IPR000007	Control1
Ciclev10019299m.g	WD40-like	transcription factor	IPR001680,IPR017986,IPR019775	Control1
Ciclev10021263m.g	WD40-like	transcription factor	IPR001680,IPR017986,IPR019775	Control1
Ciclev10022263m.g	C2H2	transcription factor	IPR001841,IPR017907,IPR018957	Control1												0
Ciclev10027764m.g	WD40-like	transcription factor	IPR001680,IPR001841,IPR001965,IPR017986	Control1
Ciclev10029263m.g	Hap3/NF-YB	transcription factor	IPR003958,IPR009072	Control1
Ciclev10014106m.g	WD40-like	transcription factor	IPR017986	Control1
Ciclev10018138m.g	MADS-type1	transcription factor	IPR002100	Control1
Ciclev10015215m.g	C3H	transcription factor	IPR000571	Control1
Ciclev10016370m.g	C2H2	transcription factor	IPR007087,IPR015880	Control1
Ciclev10003066m.g	C2H2	transcription factor	IPR007087,IPR015880	Control1
Ciclev10000065m.g	MYB-HB-like	transcription factor	IPR001005,IPR009057,IPR017884	Control1
Ciclev10000065m.g	MYB/SANT	transcription factor	IPR001005,IPR009057,IPR017884	Control1
Ciclev10004989m.g	MYB-HB-like	transcription factor	IPR001005,IPR006447,IPR009057,IPR017930	Control1
Ciclev10010770m.g	WD40-like	transcription factor	IPR001680,IPR017986	Control1
Ciclev10007743m.g	bZIP	transcription factor	IPR004827	Control1
Ciclev10007230m.g	WD40-like	transcription factor	IPR001680,IPR006594,IPR017986	Control1
Ciclev10007587m.g	Homobox-WOX	transcription factor	IPR001356,IPR001841,IPR001965,IPR009057,IPR011011,IPR019786,IPR019787	Control1
Ciclev10008116m.g	HSF-type-DNA-binding	transcription factor	IPR000232	Control1
Ciclev10001126m.g	WD40-like	transcription factor	IPR001680,IPR017986	Control1
Ciclev10001914m.g	Znf-B	transcription factor interactor and regulator	IPR000315	Control1
Ciclev10025231m.g	CCHC(Zn)	transcription factor interactor and regulator	IPR001878	Control1
Ciclev10004613m.g	FHA-SMAD	transcription factor interactor and regulator	IPR008984	Control1
Ciclev10007230m.g	LisH	transcription factor interactor and regulator	IPR001680,IPR006594,IPR017986	Control1
Ciclev10022144m.g	SSXT	putative novel transcription factor	IPR007726	Control2
Ciclev10027154m.g	MADS-type1	transcription factor	IPR002100	Control2
Ciclev10031572m.g	WD40-like	transcription factor	IPR001680,IPR017986	Control2
Ciclev10003472m.g	bHLH	transcription factor	IPR011598	Control2
Ciclev10018697m.g	SBP	transcription factor	IPR004333	Control2
Ciclev10022170m.g	C2C2-YABBY	transcription factor	IPR006780,IPR009071	Control2
Ciclev10021067m.g	MYB-HB-like	transcription factor	IPR001005,IPR001878,IPR006447,IPR009057,IPR017930	Control2
Ciclev10022730m.g	bZIP	transcription factor	IPR004827,IPR011616,IPR011700	Control2
Ciclev10018495m.g	C2H2	transcription factor	IPR001680,IPR001841,IPR017986,IPR018957,IPR019775	Control2
Ciclev10018495m.g	WD40-like	transcription factor	IPR001680,IPR001841,IPR017986,IPR018957,IPR019775	Control2
Ciclev10002029m.g	bZIP	transcription factor	IPR004827,IPR011616,IPR011700	Control2
Ciclev10020033m.g	WD40-like	transcription factor	IPR000210,IPR011333,IPR017986	Control2
Ciclev10023840m.g	AP2-EREBP	transcription factor	IPR001471	Control2
Ciclev10021891m.g	AP2-EREBP	transcription factor	IPR001471	Control2
Ciclev10023836m.g	C2H2	transcription factor	IPR012337,IPR015880	Control2
Ciclev10021285m.g	AP2-EREBP	transcription factor	IPR001471	Control2
Ciclev10022734m.g	AP2-EREBP	transcription factor	IPR001471	Control2
Ciclev10020681m.g	bHLH	transcription factor	IPR011598	Control2
Ciclev10028908m.g	MYB-HB-like	transcription factor	IPR001005,IPR009057,IPR015495,IPR017930	Control2
Ciclev10002795m.g	Hap3/NF-YB	transcription factor	IPR003958,IPR009072	Control2
Ciclev10016229m.g	WRKY	transcription factor	IPR003657	Control2
Ciclev10014665m.g	WRKY	transcription factor	IPR003657	Control2
Ciclev10014220m.g	C2H2	transcription factor	IPR000330,IPR001841,IPR017907,IPR018957	Control2
Ciclev10016434m.g	NAM	transcription factor	IPR003441	Control2
Ciclev10002297m.g	C2H2	transcription factor	IPR007087,IPR015880	Control2
Ciclev10005261m.g	C2H2	transcription factor	IPR001841,IPR018957	Control2
Ciclev10005777m.g	bHLH	transcription factor	IPR011598	Control2
Ciclev10005863m.g	AP2-EREBP	transcription factor	IPR001471	Control2
Ciclev10008836m.g	WRKY	transcription factor	IPR003657	Control2
Ciclev10014219m.g	CW-Zn-B3/VAL	transcription factor & chromatin remodeling	IPR003340,IPR011124,IPR019786	Control2
Ciclev10021488m.g	Znf-B	transcription factor interactor and regulator	IPR000315	Control2
Ciclev10012868m.g	C2C2-YABBY	transcription factor	IPR006780,IPR009071	Early1
Ciclev10000188m.g	Nin-like	transcription factor	IPR003035	Early1
Ciclev10000084m.g	WD40-like	transcription factor	IPR001680,IPR006594,IPR017986,IPR019775	Early1
Ciclev10020170m.g	C2H2	transcription factor	IPR001841,IPR017907,IPR018957	Early1
Ciclev10019098m.g	WD40-like	transcription factor	IPR001680,IPR017986,IPR019775	Early1
Ciclev10002438m.g	Homobox-WOX	transcription factor	IPR001356,IPR009057	Early1
Ciclev10028631m.g	C2H2	transcription factor	IPR007087,IPR015880	Early1
Ciclev10030491m.g	JmjN	transcription factor & chromatin remodeling	IPR003347,IPR003349,IPR007087,IPR015880	Early1
Ciclev10030491m.g	JUMONJI	transcription factor & chromatin remodeling	IPR003347,IPR003349,IPR007087,IPR015880	Early1
Ciclev10030491m.g	JmjC	transcription factor & chromatin remodeling &Metalloenzymes	IPR003347,IPR003349,IPR007087,IPR015880	Early1
Ciclev10000084m.g	LisH	transcription factor interactor and regulator	IPR001680,IPR006594,IPR017986,IPR019775	Early1
Ciclev10023441m.g	SAP	transcription regulator	IPR003034	Early1
Ciclev10009250m.g	WRKY	transcription factor	IPR003657	Early2
Ciclev10026376m.g	TIFY	transcription factor	IPR010399	Early2
Ciclev10026105m.g	WRKY	transcription factor	IPR003657	Early2
Ciclev10019710m.g	WD40-like	transcription factor	IPR001680,IPR017986	Early2
Ciclev10028353m.g	WD40-like	transcription factor	IPR001680,IPR017986	Early2
Ciclev10014642m.g	WRKY	transcription factor	IPR003657	Early2
Ciclev10004273m.g	CG1-CAMTA	transcription factor	IPR002110,IPR005559	Early2
Ciclev10007255m.g	WD40-like	transcription factor	IPR001680,IPR017986	Early2
Ciclev10008653m.g	TIFY	transcription factor	IPR010399	Early2
Ciclev10014116m.g	JmjN	transcription factor & chromatin remodeling	IPR003347,IPR003349,IPR003888,IPR003889,IPR004198	Early2
Ciclev10014116m.g	JUMONJI	transcription factor & chromatin remodeling	IPR003347,IPR003349,IPR003888,IPR003889,IPR004198	Early2
Ciclev10014116m.g	JmjC	transcription factor & chromatin remodeling &Metalloenzymes	IPR003347,IPR003349,IPR003888,IPR003889,IPR004198	Early2
Ciclev10006002m.g	AUX-IAA	transcription factor interactor and regulator	IPR011525	Early2
Ciclev10011563m.g	C2H2	transcription factor	IPR001781,IPR001841,IPR007087,IPR017907	Early3
Ciclev10002083m.g	bHLH	transcription factor	IPR011598	Early3
Ciclev10018993m.g	bHLH	transcription factor	IPR011598	Early3
Ciclev10020286m.g	WD40-like	transcription factor	IPR001680,IPR017986,IPR019775	Early3
Ciclev10020575m.g	MADS-type1	transcription factor	IPR002100	Early3
Ciclev10019585m.g	bHLH	transcription factor	IPR011598	Early3
Ciclev10020183m.g	WD40-like	transcription factor	IPR001680,IPR017986,IPR019775	Early3
Ciclev10020924m.g	C2H2	transcription factor	IPR001841,IPR017907	Early3
Ciclev10028562m.g	WD40-like	transcription factor	IPR001680,IPR017986,IPR019775	Early3
Ciclev10027952m.g	Homobox-WOX	transcription factor	IPR001356,IPR006563,IPR008422,IPR009057	Early3
Ciclev10027952m.g	Homeodomain-TALE-BEL	transcription factor	IPR001356,IPR006563,IPR008422,IPR009057	Early3
Ciclev10029797m.g	bHLH	transcription factor	IPR011598	Early3
Ciclev10015437m.g	bHLH	transcription factor	IPR011598	Early3
Ciclev10001533m.g	C2C2-GATA	transcription factor	IPR000679,IPR010399,IPR010402	Early3
Ciclev10001533m.g	TIFY	transcription factor	IPR000679,IPR010399,IPR010402	Early3
Ciclev10001616m.g	WD40-like	transcription factor	IPR001680,IPR017986	Early3
Ciclev10004767m.g	WD40-like	transcription factor	IPR001680,IPR017986,IPR019775	Early3
Ciclev10010841m.g	WD40-like	transcription factor	IPR001680,IPR006594,IPR017986,IPR019775	Early3
Ciclev10009827m.g	AP2-EREBP	transcription factor	IPR001471	Early3
Ciclev10008052m.g	C2H2	transcription factor	IPR001841,IPR002110,IPR017907	Early3
Ciclev10000161m.g	JmjC	transcription factor & chromatin remodeling &Metalloenzymes	IPR003347	Early3
Ciclev10011563m.g	LIM	transcription factor interactor and regulator	IPR001781,IPR001841,IPR007087,IPR017907	Early3
Ciclev10010841m.g	LisH	transcription factor interactor and regulator	IPR001680,IPR006594,IPR017986,IPR019775	Early3
Ciclev10031120m.g	RR-A-type	response regulator and putative novel transcription factor	IPR001005,IPR001789,IPR006447,IPR009057,IPR017930	Late1
Ciclev10007465m.g	C2H2	transcription factor	IPR001841,IPR001878,IPR017907,IPR018957	Late1
Ciclev10007927m.g	GRAS	transcription factor	IPR005202	Late1
Ciclev10008930m.g	WRKY	transcription factor	IPR003657	Late1
Ciclev10012000m.g	C2H2	transcription factor	IPR001841,IPR018957	Late1
Ciclev10011386m.g	WRKY	transcription factor	IPR003657	Late1
Ciclev10003384m.g	C3H	transcription factor	IPR000571	Late1
Ciclev10001478m.g	C2H2	transcription factor	IPR001841,IPR018957	Late1
Ciclev10012055m.g	WRKY	transcription factor	IPR003657	Late1
Ciclev10011164m.g	bHLH	transcription factor	IPR011598	Late1
Ciclev10026742m.g	Hap3/NF-YB	transcription factor	IPR009072	Late1
Ciclev10026107m.g	MYB-HB-like	transcription factor	IPR001005,IPR009057,IPR015495,IPR017930	Late1
Ciclev10003916m.g	WD40-like	transcription factor	IPR001680,IPR017986	Late1
Ciclev10025246m.g	GRAS	transcription factor	IPR005202	Late1
Ciclev10032899m.g	C2H2	transcription factor	IPR007087,IPR015880	Late1
Ciclev10032285m.g	WRKY	transcription factor	IPR003657	Late1
Ciclev10032441m.g	TCP	transcription factor	IPR005333,IPR017887	Late1
Ciclev10000100m.g	SBP	transcription factor	IPR004333	Late1
Ciclev10031679m.g	C2H2	transcription factor	IPR001841,IPR018957	Late1
Ciclev10031120m.g	GARP-G2-like	transcription factor	IPR001005,IPR001789,IPR006447,IPR009057,IPR017930	Late1
Ciclev10032018m.g	C2C2-GATA	transcription factor	IPR000679,IPR016679	Late1
Ciclev10018818m.g	C2H2	transcription factor	IPR001841,IPR001878	Late1
Ciclev10021137m.g	TIFY	transcription factor	IPR010399	Late1
Ciclev10020053m.g	bHLH	transcription factor	IPR011598	Late1
Ciclev10019730m.g	bHLH	transcription factor	IPR011598	Late1
Ciclev10001255m.g	C2H2	transcription factor	IPR007087,IPR015880	Late1
Ciclev10021923m.g	AP2-EREBP	transcription factor	IPR001471	Late1
Ciclev10022680m.g	AP2-EREBP	transcription factor	IPR001471	Late1
Ciclev10022996m.g	MYB-HB-like	transcription factor	IPR001005,IPR009057	Late1
Ciclev10002294m.g	AP2-EREBP	transcription factor	IPR001471	Late1
Ciclev10021941m.g	bHLH	transcription factor	IPR011598	Late1
Ciclev10021038m.g	WRKY	transcription factor	IPR003657	Late1
Ciclev10022438m.g	AP2-EREBP	transcription factor	IPR001471	Late1
Ciclev10028860m.g	C2C2-GATA	transcription factor	IPR000679,IPR016679	Late1
Ciclev10028135m.g	WD40-like	transcription factor	IPR001680,IPR001878,IPR017986,IPR019775	Late1
Ciclev10002239m.g	MYB-HB-like	transcription factor	IPR001005,IPR009057,IPR015495,IPR017930	Late1
Ciclev10027839m.g	ARF	transcription factor	IPR003340,IPR010525,IPR011525	Late1
Ciclev10028738m.g	C2H2	transcription factor	IPR001841,IPR018957	Late1
Ciclev10029464m.g	C2H2	transcription factor	IPR007087,IPR015880	Late1
Ciclev10029498m.g	Hap3/NF-YB	transcription factor	IPR003958,IPR009072	Late1
Ciclev10028294m.g	C2H2	transcription factor	IPR007087,IPR015880	Late1
Ciclev10028062m.g	bZIP	transcription factor	IPR004827,IPR011616,IPR011700	Late1
Ciclev10016511m.g	bHLH	transcription factor	IPR011598	Late1
Ciclev10014294m.g	WD40-like	transcription factor	IPR001680,IPR017986,IPR019775	Late1
Ciclev10014811m.g	GRAS	transcription factor	IPR005202	Late1
Ciclev10003317m.g	ARF	transcription factor	IPR003340,IPR010525	Late1
Ciclev10017132m.g	Hap3/NF-YB	transcription factor	IPR009072	Late1
Ciclev10016017m.g	C2C2-Dof	transcription factor	IPR003851	Late1
Ciclev10001341m.g	C2H2	transcription factor	IPR001841,IPR018957	Late1
Ciclev10007068m.g	AP2-EREBP	transcription factor	IPR001471	Late1
Ciclev10005220m.g	AP2-EREBP	transcription factor	IPR001471	Late1
Ciclev10005869m.g	AP2-EREBP	transcription factor	IPR001471	Late1
Ciclev10005403m.g	HSF-type-DNA-binding	transcription factor	IPR000232	Late1
Ciclev10001956m.g	NAM	transcription factor	IPR003441	Late1
Ciclev10005780m.g	C2H2	transcription factor	IPR001841,IPR018957	Late1
Ciclev10004453m.g	Homobox-WOX	transcription factor	IPR001356,IPR002913,IPR009057	Late1
Ciclev10009128m.g	MYB-HB-like	transcription factor	IPR001005,IPR001878,IPR006447,IPR009057,IPR017930	Late1
Ciclev10008813m.g	C2C2-CO-like	transcription factor	IPR000315,IPR010402	Late1
Ciclev10009540m.g	AP2-EREBP	transcription factor	IPR001471	Late1
CitrusTSA02295	FAR	transcription factor	IPR004330,IPR006564	Late1
Ciclev10018473m.g	JmjN	transcription factor & chromatin remodeling	IPR003347,IPR003349,IPR007087,IPR015880	Late1
Ciclev10018473m.g	JUMONJI	transcription factor & chromatin remodeling	IPR003347,IPR003349,IPR007087,IPR015880	Late1
Ciclev10018473m.g	JmjC	transcription factor & chromatin remodeling &Metalloenzymes	IPR003347,IPR003349,IPR007087,IPR015880	Late1
Ciclev10004453m.g	HD-SAD	transcription factor & lipid binding	IPR001356,IPR002913,IPR009057	Late1
Ciclev10007465m.g	CCHC(Zn)	transcription factor interactor and regulator	IPR001841,IPR001878,IPR017907,IPR018957	Late1
Ciclev10002290m.g	AUX-IAA	transcription factor interactor and regulator	IPR011525	Late1
Ciclev10025873m.g	AUX-IAA	transcription factor interactor and regulator	IPR011525	Late1
Ciclev10018818m.g	CCHC(Zn)	transcription factor interactor and regulator	IPR001841,IPR001878	Late1
Ciclev10002696m.g	CCHC(Zn)	transcription factor interactor and regulator	IPR001878	Late1
Ciclev10028135m.g	CCHC(Zn)	transcription factor interactor and regulator	IPR001680,IPR001878,IPR017986,IPR019775	Late1
Ciclev10016536m.g	FHA-SMAD	transcription factor interactor and regulator	IPR008984	Late1
Ciclev10004215m.g	CCHC(Zn)	transcription factor interactor and regulator	IPR001878,IPR004343	Late1
Ciclev10008935m.g	AUX-IAA	transcription factor interactor and regulator	IPR011525	Late1
Ciclev10019428m.g	SAP	transcription regulator	IPR003034	Late1
Ciclev10022757m.g	Lambda-DB	putative novel transcription factor	IPR010982,IPR013729	Late2
Ciclev10022233m.g	SSXT	putative novel transcription factor	IPR007726	Late2
Ciclev10012756m.g	PLATZ	putative novel transcription repressor	IPR000315,IPR006734	Late2
Ciclev10016856m.g	Tc-PD	transcription coactivator	IPR001533	Late2
Ciclev10007967m.g	C2H2	transcription factor	IPR001841,IPR018957	Late2
Ciclev10002354m.g	Homobox-WOX	transcription factor	IPR001356,IPR009057	Late2
Ciclev10012152m.g	MYB-HB-like	transcription factor	IPR001005,IPR009057,IPR015495,IPR017930	Late2
Ciclev10013583m.g	WD40-like	transcription factor	IPR001680,IPR017986	Late2
Ciclev10012601m.g	C2H2	transcription factor	IPR001841,IPR017907,IPR018957	Late2
Ciclev10011668m.g	C2H2	transcription factor	IPR001841,IPR017907,IPR018957	Late2
Ciclev10001203m.g	C2H2	transcription factor	IPR001841	Late2
Ciclev10011813m.g	C2H2	transcription factor	IPR001841,IPR017907,IPR018957	Late2
Ciclev10011458m.g	GRAS	transcription factor	IPR005202	Late2
Ciclev10012920m.g	Hap3/NF-YB	transcription factor	IPR003956,IPR003958,IPR009072	Late2
Ciclev10011554m.g	MYB-HB-like	transcription factor	IPR001005,IPR006447,IPR009057,IPR017930	Late2
Ciclev10025540m.g	WD40-like	transcription factor	IPR001680,IPR017986	Late2
Ciclev10026102m.g	BES/BZR	transcription factor	IPR008540	Late2
Ciclev10025803m.g	C2H2	transcription factor	IPR001841	Late2
Ciclev10026387m.g	C2H2	transcription factor	IPR001841,IPR018957	Late2
Ciclev10032309m.g	MYB-HB-like	transcription factor	IPR001005,IPR006447,IPR009057,IPR017884,IPR017930	Late2
Ciclev10032309m.g	MYB/SANT	transcription factor	IPR001005,IPR006447,IPR009057,IPR017884,IPR017930	Late2
Ciclev10032496m.g	C2H2	transcription factor	IPR001841,IPR017907	Late2
Ciclev10032893m.g	Hap3/NF-YB	transcription factor	IPR003956,IPR003958,IPR009072	Late2
Ciclev10032094m.g	C2H2	transcription factor	IPR001841,IPR018957	Late2
Ciclev10031058m.g	WD40-like	transcription factor	IPR001680,IPR006594,IPR017986,IPR019775	Late2
Ciclev10030689m.g	C2H2	transcription factor	IPR001841	Late2
Ciclev10031874m.g	Znf-LSD	transcription factor	IPR005735	Late2
Ciclev10031361m.g	bZIP	transcription factor	IPR004827,IPR011616,IPR011700	Late2
Ciclev10032507m.g	MADS-MIKC	transcription factor	IPR002100,IPR002487	Late2
Ciclev10033176m.g	MADS-type1	transcription factor	IPR002100	Late2
Ciclev10019118m.g	bHLH	transcription factor	IPR011598	Late2
Ciclev10000693m.g	ARF	transcription factor	IPR003340,IPR010525	Late2
Ciclev10020248m.g	bHLH	transcription factor	IPR011598	Late2
Ciclev10019830m.g	WD40-like	transcription factor	IPR001680,IPR017986	Late2
Ciclev10018916m.g	GRAS	transcription factor	IPR005202	Late2
Ciclev10001290m.g	C2H2	transcription factor	IPR001841	Late2
Ciclev10021992m.g	AS2-LOB	transcription factor	IPR004883	Late2
Ciclev10022287m.g	C2C2-CO-like	transcription factor	IPR010402	Late2
Ciclev10018789m.g	C2H2	transcription factor	IPR001841,IPR017907,IPR018957	Late2
Ciclev10022365m.g	Homobox-WOX	transcription factor	IPR001356,IPR009057	Late2
Ciclev10019956m.g	MYB-HB-like	transcription factor	IPR001005,IPR006447,IPR009057,IPR017930	Late2
Ciclev10018915m.g	MYB	transcription factor	IPR001005,IPR017877	Late2
Ciclev10019257m.g	ARF	transcription factor	IPR003340,IPR010525,IPR011525	Late2
Ciclev10020269m.g	WD40-like	transcription factor	IPR001680,IPR017986,IPR019775	Late2
Ciclev10020585m.g	C2H2	transcription factor	IPR001841,IPR018957	Late2
Ciclev10018610m.g	WD40-like	transcription factor	IPR001680,IPR017986,IPR019775	Late2
Ciclev10029283m.g	AS2-LOB	transcription factor	IPR004883	Late2
Ciclev10027741m.g	bHLH	transcription factor	IPR011598	Late2
Ciclev10028843m.g	B3-Domain	transcription factor	IPR003340	Late2
Ciclev10029643m.g	Hap3/NF-YB	transcription factor	IPR009072	Late2
Ciclev10028853m.g	C2H2	transcription factor	IPR007087,IPR015880	Late2
Ciclev10028942m.g	C2H2	transcription factor	IPR001841	Late2
Ciclev10014332m.g	C2H2	transcription factor	IPR001841,IPR017907,IPR018957	Late2
Ciclev10016239m.g	C2H2	transcription factor	IPR007087,IPR015880	Late2
Ciclev10017544m.g	C2H2	transcription factor	IPR001841,IPR017907,IPR018957	Late2
Ciclev10017131m.g	Hap3/NF-YB	transcription factor	IPR009072	Late2
Ciclev10001790m.g	WD40-like	transcription factor	IPR001680,IPR017986	Late2
Ciclev10018158m.g	AP2-EREBP	transcription factor	IPR001471	Late2
Ciclev10016427m.g	MADS-MIKC	transcription factor	IPR002100,IPR002487	Late2
Ciclev10015731m.g	C2H2	transcription factor	IPR001841,IPR018957	Late2
Ciclev10017220m.g	MYB-HB-like	transcription factor	IPR001005,IPR009057,IPR015495,IPR017930	Late2
Ciclev10015541m.g	HSF-type-DNA-binding	transcription factor	IPR000232	Late2
Ciclev10014731m.g	WD40-like	transcription factor	IPR001680,IPR006594,IPR017986,IPR019775	Late2
Ciclev10004269m.g	C2H2	transcription factor	IPR001841	Late2
Ciclev10007003m.g	Hap3/NF-YB	transcription factor	IPR003958,IPR009072	Late2
Ciclev10004502m.g	GRAS	transcription factor	IPR005202	Late2
Ciclev10005341m.g	NAM	transcription factor	IPR003441	Late2
Ciclev10005411m.g	MYB-HB-like	transcription factor	IPR001005,IPR006447,IPR009057,IPR017930	Late2
Ciclev10006582m.g	C2H2	transcription factor	IPR007087,IPR015880	Late2
Ciclev10005144m.g	Hap2/NF-YA	transcription factor	IPR001289,IPR018362	Late2
Ciclev10000508m.g	Homobox-WOX	transcription factor	IPR001356,IPR006563,IPR008422,IPR009057	Late2
Ciclev10000508m.g	Homeodomain-TALE-BEL	transcription factor	IPR001356,IPR006563,IPR008422,IPR009057	Late2
Ciclev10008862m.g	C2H2	transcription factor	IPR001841	Late2
Ciclev10010617m.g	NOZZLE	transcription factor	IPR014855	Late2
Ciclev10007449m.g	WD40-like	transcription factor	IPR001680,IPR006594,IPR013720,IPR017986,IPR019775	Late2
Ciclev10007970m.g	Hap3/NF-YB	transcription factor	IPR009072	Late2
Ciclev10009952m.g	C2H2	transcription factor	IPR001841	Late2
Ciclev10002081m.g	Hap3/NF-YB	transcription factor	IPR003958,IPR009072	Late2
Ciclev10010768m.g	Homobox-WOX	transcription factor	IPR001356,IPR009057	Late2
Ciclev10012756m.g	Znf-B	transcription factor interactor and regulator	IPR000315,IPR006734	Late2
Ciclev10002444m.g	LisH	transcription factor interactor and regulator	IPR006594	Late2
Ciclev10033713m.g	CCHC(Zn)	transcription factor interactor and regulator	IPR001878	Late2
Ciclev10031058m.g	LisH	transcription factor interactor and regulator	IPR001680,IPR006594,IPR017986,IPR019775	Late2
Ciclev10018588m.g	LIM	transcription factor interactor and regulator	IPR001781	Late2
Ciclev10014731m.g	LisH	transcription factor interactor and regulator	IPR001680,IPR006594,IPR017986,IPR019775	Late2
Ciclev10007449m.g	LisH	transcription factor interactor and regulator	IPR001680,IPR006594,IPR013720,IPR017986,IPR019775	Late2
CitrusTSA02165	BED-type(Zn)	transcription factor/ chromatin remodeling	IPR003656	Late2
Ciclev10022558m.g	A20-like	putative novel transcription regulator	IPR000058,IPR002653	Late3
Ciclev10007508m.g	WD40-like	transcription factor	IPR001680,IPR006594,IPR017986,IPR019775	Late3
Ciclev10009994m.g	Hap3/NF-YB	transcription factor	IPR009072	Late3
Ciclev10011915m.g	MYB-HB-like	transcription factor	IPR001005,IPR009057,IPR015495,IPR017930	Late3
Ciclev10011214m.g	bHLH	transcription factor	IPR011598	Late3
Ciclev10010993m.g	FAR	transcription factor	IPR004330,IPR006564	Late3
Ciclev10011958m.g	MYB-HB-like	transcription factor	IPR001005,IPR009057	Late3
Ciclev10011651m.g	WD40-like	transcription factor	IPR000210,IPR011333,IPR017986	Late3
Ciclev10026051m.g	C2H2	transcription factor	IPR007087,IPR015880	Late3
Ciclev10026097m.g	WD40-like	transcription factor	IPR001680,IPR017986,IPR019775	Late3
Ciclev10025844m.g	C2C2-GATA	transcription factor	IPR000679,IPR016679	Late3
Ciclev10024745m.g	WD40-like	transcription factor	IPR001680,IPR006594,IPR017986,IPR019775	Late3
Ciclev10024935m.g	WD40-like	transcription factor	IPR001680,IPR017986	Late3
Ciclev10026022m.g	WD40-like	transcription factor	IPR001680,IPR017986,IPR019775	Late3
Ciclev10032203m.g	NAM	transcription factor	IPR003441	Late3
Ciclev10031846m.g	RAV	transcription factor	IPR001471,IPR003340	Late3
Ciclev10031507m.g	WD40-like	transcription factor	IPR001680,IPR017986	Late3
Ciclev10031135m.g	bHLH	transcription factor	IPR011598	Late3
Ciclev10031834m.g	SBP	transcription factor	IPR004333	Late3
Ciclev10033023m.g	Hap3/NF-YB	transcription factor	IPR009072	Late3
Ciclev10033813m.g	MYB	transcription factor	IPR001005,IPR001487,IPR017877,IPR018359	Late3
Ciclev10031622m.g	bHLH	transcription factor	IPR011598	Late3
Ciclev10018465m.g	WD40-like	transcription factor	IPR001487,IPR001680,IPR017986,IPR019775	Late3
Ciclev10021059m.g	AP2-EREBP	transcription factor	IPR001471	Late3
Ciclev10020943m.g	WRKY	transcription factor	IPR003657	Late3
Ciclev10021606m.g	bHLH	transcription factor	IPR011598	Late3
Ciclev10019749m.g	bHLH	transcription factor	IPR011598	Late3
Ciclev10001563m.g	AP2-EREBP	transcription factor	IPR001471	Late3
Ciclev10022741m.g	bHLH	transcription factor	IPR011598	Late3
Ciclev10022068m.g	AS2-LOB	transcription factor	IPR004883	Late3
Ciclev10019968m.g	C3H	transcription factor	IPR000571	Late3
Ciclev10001617m.g	WD40-like	transcription factor	IPR001680,IPR017986	Late3
Ciclev10022798m.g	Hap3/NF-YB	transcription factor	IPR009072	Late3
Ciclev10028259m.g	AP2-EREBP	transcription factor	IPR001471	Late3
Ciclev10027940m.g	GRAS	transcription factor	IPR005202	Late3
Ciclev10027926m.g	GRAS	transcription factor	IPR005202	Late3
Ciclev10028984m.g	B3-Domain	transcription factor	IPR003340	Late3
Ciclev10029007m.g	NAM	transcription factor	IPR003441	Late3
Ciclev10029167m.g	GeBP	transcription factor	IPR007592	Late3
Ciclev10028761m.g	WD40-like	transcription factor	IPR001680,IPR017986	Late3
Ciclev10016463m.g	AP2-EREBP	transcription factor	IPR001471	Late3
Ciclev10001978m.g	BES/BZR	transcription factor	IPR008540	Late3
Ciclev10016073m.g	MYB-HB-like	transcription factor	IPR001005,IPR006447,IPR009057,IPR017930	Late3
Ciclev10015910m.g	BES/BZR	transcription factor	IPR008540	Late3
Ciclev10016846m.g	bHLH	transcription factor	IPR011598	Late3
Ciclev10001683m.g	bHLH	transcription factor	IPR011598	Late3
Ciclev10017466m.g	GRAS	transcription factor	IPR005202,IPR021914	Late3
Ciclev10003996m.g	Homobox-WOX	transcription factor	IPR001356,IPR002913,IPR009057	Late3
Ciclev10005036m.g	C2H2	transcription factor	IPR001841,IPR018957	Late3
Ciclev10004448m.g	C3H	transcription factor	IPR000571	Late3
Ciclev10008675m.g	bZIP	transcription factor	IPR004827	Late3
Ciclev10010506m.g	C3H	transcription factor	IPR000571	Late3
Ciclev10009484m.g	AP2-EREBP	transcription factor	IPR001471	Late3
Ciclev10001058m.g	bZIP	transcription factor	IPR004827,IPR011616,IPR011700	Late3
Ciclev10008972m.g	C2H2	transcription factor	IPR015880	Late3
CitrusTSA02832	NAM	transcription factor	IPR003441	Late3
Ciclev10014405m.g	JmjC	transcription factor & chromatin remodeling &Metalloenzymes	IPR003347	Late3
Ciclev10003996m.g	HD-SAD	transcription factor & lipid binding	IPR001356,IPR002913,IPR009057	Late3
Ciclev10007508m.g	LisH	transcription factor interactor and regulator	IPR001680,IPR006594,IPR017986,IPR019775	Late3
Ciclev10026076m.g	AUX-IAA	transcription factor interactor and regulator	IPR011525	Late3
Ciclev10024745m.g	LisH	transcription factor interactor and regulator	IPR001680,IPR006594,IPR017986,IPR019775	Late3
Ciclev10023332m.g	CCHC(Zn)	transcription factor interactor and regulator	IPR001878	Late3
Ciclev10020473m.g	CCHC(Zn)	transcription factor interactor and regulator	IPR001878	Late3
Ciclev10005673m.g	CCHC(Zn)	transcription factor interactor and regulator	IPR001878	Late3
Ciclev10004384m.g	BED-type(Zn)	transcription factor/ chromatin remodeling	IPR003656,IPR012337	Late3
Ciclev10025009m.g	SAP	transcription regulator	IPR003034	Late3
Ciclev10000011m.g	Homeodomain-LIKE	transcription regulator	IPR009057	Late3
Ciclev10013218m.g	S1Fa-like	transcription factor	IPR006779	Late4
Ciclev10025698m.g	C2H2	transcription factor	IPR001841,IPR018957	Late4
Ciclev10026329m.g	C2H2	transcription factor	IPR001841,IPR017907,IPR018957	Late4
Ciclev10024797m.g	WD40-like	transcription factor	IPR017986	Late4
Ciclev10032127m.g	MYB-HB-like	transcription factor	IPR001005,IPR009057,IPR017877	Late4
Ciclev10031223m.g	C2H2	transcription factor	IPR007087,IPR015880	Late4
Ciclev10014249m.g	WD40-like	transcription factor	IPR001680,IPR017986	Late4
Ciclev10005570m.g	AP2-EREBP	transcription factor	IPR001471	Late4
Ciclev10009663m.g	C2H2	transcription factor	IPR001841,IPR018957	Late4
Ciclev10009354m.g	bHLH	transcription factor	IPR011598	Late4
Ciclev10015841m.g	LisH	transcription factor interactor and regulator	IPR006594,IPR013720	Late4
Ciclev10022334m.g	RR-A-type	response regulator and putative novel transcription factor	IPR001789	Late-Early1
Ciclev10014527m.g	RR-A-type	response regulator and putative novel transcription factor	IPR001005,IPR001789,IPR006447,IPR009057,IPR017053,IPR017930	Late-Early1
Ciclev10014527m.g	RR-B-type	response regulator and putative novel transcription factor	IPR001005,IPR001789,IPR006447,IPR009057,IPR017053,IPR017930	Late-Early1
Ciclev10003963m.g	WD40-like	transcription factor	IPR017986	Late-Early1
Ciclev10011800m.g	C2H2	transcription factor	IPR007087	Late-Early1
Ciclev10002182m.g	Homobox-WOX	transcription factor	IPR001356,IPR009057	Late-Early1
Ciclev10013382m.g	HD-ZIP	transcription factor	IPR001356,IPR006712,IPR009057	Late-Early1
Ciclev10011938m.g	SBP	transcription factor	IPR004333	Late-Early1
Ciclev10011592m.g	C2H2	transcription factor	IPR007087,IPR015880	Late-Early1
Ciclev10011948m.g	MYB-HB-like	transcription factor	IPR001005,IPR009057,IPR015495,IPR017930	Late-Early1
Ciclev10011338m.g	MYB	transcription factor	IPR001005,IPR017877	Late-Early1
Ciclev10011968m.g	C2H2	transcription factor	IPR006455,IPR006456,IPR007087,IPR009057	Late-Early1
Ciclev10011968m.g	HD-ZIP	transcription factor	IPR006455,IPR006456,IPR007087,IPR009057	Late-Early1
Ciclev10012410m.g	C2H2	transcription factor	IPR001841	Late-Early1
Ciclev10027024m.g	HD-ZIP	transcription factor	IPR006455,IPR006456,IPR009057	Late-Early1
Ciclev10027024m.g	ZF-HD	transcription factor	IPR006455,IPR006456,IPR009057	Late-Early1
Ciclev10026066m.g	C2H2	transcription factor	IPR001841,IPR017907	Late-Early1
Ciclev10026061m.g	C2C2-Dof	transcription factor	IPR003851	Late-Early1
Ciclev10026741m.g	Hap3/NF-YB	transcription factor	IPR009072	Late-Early1
Ciclev10030696m.g	ARF	transcription factor	IPR003340,IPR010525,IPR011525	Late-Early1
Ciclev10033947m.g	WD40-like	transcription factor	IPR017986	Late-Early1
Ciclev10020806m.g	C2H2	transcription factor	IPR001841	Late-Early1
Ciclev10018545m.g	C2H2	transcription factor	IPR001841	Late-Early1
Ciclev10020156m.g	C2H2	transcription factor	IPR001781,IPR007087,IPR012337,IPR015880	Late-Early1
Ciclev10024602m.g	AP2-EREBP	transcription factor	IPR001471	Late-Early1
Ciclev10019959m.g	C2H2	transcription factor	IPR007087,IPR015880	Late-Early1
Ciclev10020205m.g	C2H2	transcription factor	IPR001841	Late-Early1
Ciclev10020440m.g	C2C2-CO-like	transcription factor	IPR000315,IPR010402	Late-Early1
Ciclev10018464m.g	C2H2	transcription factor	IPR001841,IPR003347	Late-Early1
Ciclev10020275m.g	TCP	transcription factor	IPR005333,IPR017887	Late-Early1
Ciclev10019174m.g	ARF	transcription factor	IPR003340,IPR010525,IPR011525	Late-Early1
Ciclev10021740m.g	AP2-EREBP	transcription factor	IPR001471	Late-Early1
Ciclev10021501m.g	HD-ZIP	transcription factor	IPR001356,IPR006712,IPR009057	Late-Early1
Ciclev10021190m.g	C2C2-GATA	transcription factor	IPR000679	Late-Early1
Ciclev10022025m.g	AP2-EREBP	transcription factor	IPR001471	Late-Early1
Ciclev10019130m.g	Homobox-WOX	transcription factor	IPR001356,IPR006563,IPR008422,IPR009057	Late-Early1
Ciclev10019130m.g	Homeodomain-TALE-BEL	transcription factor	IPR001356,IPR006563,IPR008422,IPR009057	Late-Early1
Ciclev10019219m.g	bHLH	transcription factor	IPR011598	Late-Early1
Ciclev10027736m.g	C2H2	transcription factor	IPR000330,IPR001841,IPR017907,IPR018957	Late-Early1
Ciclev10028858m.g	B3-Domain	transcription factor	IPR003340	Late-Early1
Ciclev10029354m.g	C2C2-YABBY	transcription factor	IPR006780,IPR009071	Late-Early1
Ciclev10027804m.g	MYB-HB-like	transcription factor	IPR001005,IPR009057,IPR017884	Late-Early1
Ciclev10027804m.g	MYB/SANT	transcription factor	IPR001005,IPR009057,IPR017884	Late-Early1
Ciclev10015266m.g	MYB-HB-like	transcription factor	IPR001005,IPR006447,IPR009057	Late-Early1
Ciclev10014065m.g	C2H2	transcription factor	IPR001841	Late-Early1
Ciclev10016982m.g	AP2-EREBP	transcription factor	IPR001471	Late-Early1
Ciclev10014921m.g	MYB-HB-like	transcription factor	IPR001005,IPR009057,IPR017884	Late-Early1
Ciclev10014921m.g	MYB/SANT	transcription factor	IPR001005,IPR009057,IPR017884	Late-Early1
Ciclev10014527m.g	GARP-G2-like	transcription factor	IPR001005,IPR001789,IPR006447,IPR009057,IPR017053,IPR017930	Late-Early1
Ciclev10018237m.g	C3H	transcription factor	IPR000571	Late-Early1
Ciclev10016426m.g	C2H2	transcription factor	IPR007087,IPR015880	Late-Early1
Ciclev10014200m.g	ARF	transcription factor	IPR003340,IPR010525,IPR011525	Late-Early1
Ciclev10006161m.g	C2C2-GATA	transcription factor	IPR000679	Late-Early1
Ciclev10000491m.g	ARF	transcription factor	IPR003340,IPR010525,IPR011525	Late-Early1
Ciclev10006113m.g	AS2-LOB	transcription factor	IPR004883	Late-Early1
Ciclev10007946m.g	C3H	transcription factor	IPR000571	Late-Early1
Ciclev10010348m.g	AP2-EREBP	transcription factor	IPR001471	Late-Early1
Ciclev10008825m.g	WD40-like	transcription factor	IPR001680,IPR017986	Late-Early1
Ciclev10007837m.g	C2H2	transcription factor	IPR007087,IPR015880	Late-Early1
Ciclev10009499m.g	C2H2	transcription factor	IPR001841,IPR018957	Late-Early1
Ciclev10009526m.g	AP2-EREBP	transcription factor	IPR001471	Late-Early1
Ciclev10007413m.g	C3H	transcription factor	IPR000571	Late-Early1
Ciclev10007390m.g	WD40-like	transcription factor	IPR001680,IPR006594,IPR013720,IPR017986,IPR019775	Late-Early1
Ciclev10009138m.g	AP2-EREBP	transcription factor	IPR001471	Late-Early1
CitrusTSA02057	TCP	transcription factor	IPR005333,IPR017887	Late-Early1
Ciclev10007563m.g	ARID	transcription factor & chromatin remodeling	IPR001606,IPR001965,IPR011011	Late-Early1
Ciclev10018464m.g	JmjC	transcription factor & chromatin remodeling &Metalloenzymes	IPR001841,IPR003347	Late-Early1
Ciclev10000580m.g	TTF-type(Zn)	transcription factor and/or regulators	IPR006580,IPR012337	Late-Early1
Ciclev10032445m.g	LisH	transcription factor interactor and regulator	IPR006594	Late-Early1
Ciclev10020156m.g	LIM	transcription factor interactor and regulator	IPR001781,IPR007087,IPR012337,IPR015880	Late-Early1
Ciclev10002540m.g	LIM	transcription factor interactor and regulator	IPR001781	Late-Early1
Ciclev10029316m.g	LIM	transcription factor interactor and regulator	IPR001781	Late-Early1
Ciclev10000241m.g	FHA-SMAD	transcription factor interactor and regulator	IPR008984	Late-Early1
Ciclev10004978m.g	FHA-SMAD	transcription factor interactor and regulator	IPR008984	Late-Early1
Ciclev10007390m.g	LisH	transcription factor interactor and regulator	IPR001680,IPR006594,IPR013720,IPR017986,IPR019775	Late-Early1
Ciclev10000352m.g	SAP	transcription regulator	IPR003034	Late-Early1
Ciclev10006077m.g	Lambda-DB	putative novel transcription factor	IPR010982	Late-Early2
Ciclev10016944m.g	A20-like	putative novel transcription regulator	IPR000058,IPR002653	Late-Early2
Ciclev10006050m.g	A20-like	putative novel transcription regulator	IPR000058,IPR002653	Late-Early2
Ciclev10002292m.g	PLATZ	putative novel transcription repressor	IPR000315,IPR006734	Late-Early2
Ciclev10008843m.g	CW-Zn	putative transcription factor & chromatin remodeling	IPR011124	Late-Early2
Ciclev10033605m.g	RR-A-type	response regulator and putative novel transcription factor	IPR001789	Late-Early2
Ciclev10032983m.g	RR-A-type	response regulator and putative novel transcription factor	IPR001789	Late-Early2
Ciclev10024122m.g	RR-A-type	response regulator and putative novel transcription factor	IPR001789	Late-Early2
Ciclev10014068m.g	RR-A-type	response regulator and putative novel transcription factor	IPR001789	Late-Early2
Ciclev10008133m.g	WD40-like	transcription factor	IPR001680,IPR017986	Late-Early2
Ciclev10008135m.g	WRKY	transcription factor	IPR003657	Late-Early2
Ciclev10001155m.g	WD40-like	transcription factor	IPR001680,IPR017986	Late-Early2
Ciclev10009344m.g	C2H2	transcription factor	IPR001841	Late-Early2
Ciclev10011556m.g	C2C2-Dof	transcription factor	IPR003851	Late-Early2
Ciclev10012668m.g	C2H2	transcription factor	IPR001841,IPR018957	Late-Early2
Ciclev10012593m.g	MADS-MIKC	transcription factor	IPR002100,IPR002487	Late-Early2
Ciclev10011059m.g	C2H2	transcription factor	IPR000330,IPR001841,IPR017907,IPR018957	Late-Early2
Ciclev10012093m.g	NAM	transcription factor	IPR003441	Late-Early2
Ciclev10011997m.g	C2H2	transcription factor	IPR001841	Late-Early2
Ciclev10012203m.g	MYB-HB-like	transcription factor	IPR001005,IPR006447,IPR009057,IPR017930	Late-Early2
Ciclev10030461m.g	MYB-HB-like	transcription factor	IPR001005,IPR006447,IPR009057,IPR017930	Late-Early2
Ciclev10025197m.g	GRAS	transcription factor	IPR005202	Late-Early2
Ciclev10026602m.g	AP2-EREBP	transcription factor	IPR001471	Late-Early2
Ciclev10026774m.g	WD40-like	transcription factor	IPR001680,IPR017986	Late-Early2
Ciclev10026093m.g	C2H2	transcription factor	IPR001841	Late-Early2
Ciclev10025985m.g	AP2-EREBP	transcription factor	IPR001471	Late-Early2
Ciclev10031176m.g	WD40-like	transcription factor	IPR001680,IPR017986	Late-Early2
Ciclev10032020m.g	bHLH	transcription factor	IPR011598	Late-Early2
Ciclev10033853m.g	Homobox-WOX	transcription factor	IPR001356,IPR009057	Late-Early2
Ciclev10002056m.g	C2C2-GATA	transcription factor	IPR000679,IPR010399,IPR010402	Late-Early2
Ciclev10002056m.g	TIFY	transcription factor	IPR000679,IPR010399,IPR010402	Late-Early2
Ciclev10031042m.g	WD40-like	transcription factor	IPR001680,IPR017986,IPR019775	Late-Early2
Ciclev10032536m.g	C2H2	transcription factor	IPR001841	Late-Early2
Ciclev10032160m.g	HD-ZIP	transcription factor	IPR006455,IPR006456,IPR009057	Late-Early2
Ciclev10032160m.g	ZF-HD	transcription factor	IPR006455,IPR006456,IPR009057	Late-Early2
Ciclev10032430m.g	bZIP	transcription factor	IPR004827,IPR011616,IPR011700	Late-Early2
Ciclev10032818m.g	C2H2	transcription factor	IPR001841,IPR018957	Late-Early2
Ciclev10032929m.g	AS2-LOB	transcription factor	IPR004883	Late-Early2
Ciclev10031100m.g	NAM	transcription factor	IPR003441	Late-Early2
Ciclev10019506m.g	C2H2	transcription factor	IPR001841,IPR001878	Late-Early2
Ciclev10021877m.g	Homobox-WOX	transcription factor	IPR001356,IPR009057	Late-Early2
Ciclev10020717m.g	NAM	transcription factor	IPR003441	Late-Early2
Ciclev10018493m.g	C3H	transcription factor	IPR000571	Late-Early2
Ciclev10024513m.g	MYB/SANT	transcription factor	IPR009057,IPR017884	Late-Early2
Ciclev10019614m.g	C2C2-GATA	transcription factor	IPR000679	Late-Early2
Ciclev10021518m.g	C2H2	transcription factor	IPR001841	Late-Early2
Ciclev10020554m.g	C2H2	transcription factor	IPR001841,IPR018957	Late-Early2
Ciclev10022320m.g	C2H2	transcription factor	IPR001841,IPR018957	Late-Early2
Ciclev10019820m.g	WRKY	transcription factor	IPR003657	Late-Early2
Ciclev10019977m.g	C2H2	transcription factor	IPR007087,IPR015880	Late-Early2
Ciclev10022213m.g	C2H2	transcription factor	IPR001841,IPR018957	Late-Early2
Ciclev10020902m.g	C2H2	transcription factor	IPR001841	Late-Early2
Ciclev10022991m.g	MYB-HB-like	transcription factor	IPR001005,IPR009057,IPR015495,IPR017877,IPR017930	Late-Early2
Ciclev10020251m.g	C2H2	transcription factor	IPR001841	Late-Early2
Ciclev10020351m.g	C2H2	transcription factor	IPR001841	Late-Early2
Ciclev10023519m.g	MYB-HB-like	transcription factor	IPR001005,IPR009057,IPR015495,IPR017930	Late-Early2
Ciclev10020450m.g	B3-Domain	transcription factor	IPR003340	Late-Early2
Ciclev10002805m.g	bZIP	transcription factor	IPR004827,IPR011616,IPR011700	Late-Early2
Ciclev10021850m.g	MYB-HB-like	transcription factor	IPR001005,IPR009057	Late-Early2
Ciclev10027894m.g	C2H2	transcription factor	IPR001841,IPR018957	Late-Early2
Ciclev10028912m.g	C2C2-Dof	transcription factor	IPR003851	Late-Early2
Ciclev10028011m.g	WD40-like	transcription factor	IPR001680,IPR017986	Late-Early2
Ciclev10027765m.g	Nin-like	transcription factor	IPR003035	Late-Early2
Ciclev10029827m.g	C2H2	transcription factor	IPR001841,IPR017907,IPR018957	Late-Early2
Ciclev10028459m.g	C2H2	transcription factor	IPR001841,IPR002110	Late-Early2
Ciclev10000183m.g	ARF	transcription factor	IPR003340,IPR010525,IPR011525	Late-Early2
Ciclev10002804m.g	Hap3/NF-YB	transcription factor	IPR003958,IPR009072	Late-Early2
Ciclev10015688m.g	NAM	transcription factor	IPR003441	Late-Early2
Ciclev10016045m.g	C2H2	transcription factor	IPR001841	Late-Early2
Ciclev10002837m.g	Hap3/NF-YB	transcription factor	IPR009072	Late-Early2
Ciclev10015893m.g	MYB-HB-like	transcription factor	IPR001005,IPR006447,IPR009057,IPR017930	Late-Early2
Ciclev10015233m.g	WD40-like	transcription factor	IPR001680,IPR017986	Late-Early2
Ciclev10001427m.g	C2H2	transcription factor	IPR001841,IPR017907	Late-Early2
Ciclev10005792m.g	C2H2	transcription factor	IPR001841,IPR018957	Late-Early2
Ciclev10005062m.g	C2H2	transcription factor	IPR007087,IPR015880	Late-Early2
Ciclev10004724m.g	WD40-like	transcription factor	IPR001680,IPR017986	Late-Early2
Ciclev10006228m.g	C2H2	transcription factor	IPR001841,IPR018957	Late-Early2
Ciclev10004227m.g	SBP	transcription factor	IPR002110,IPR004333	Late-Early2
Ciclev10005012m.g	AP2-EREBP	transcription factor	IPR001471	Late-Early2
Ciclev10004423m.g	C3H	transcription factor	IPR000571,IPR002110	Late-Early2
Ciclev10007293m.g	WD40-like	transcription factor	IPR001680,IPR006594,IPR017986,IPR019775	Late-Early2
Ciclev10008628m.g	NAM	transcription factor	IPR003441	Late-Early2
Ciclev10008796m.g	WD40-like	transcription factor	IPR001680,IPR017986,IPR019775	Late-Early2
Ciclev10007976m.g	C2H2	transcription factor	IPR001841,IPR018957	Late-Early2
Ciclev10007904m.g	WRKY	transcription factor	IPR003657	Late-Early2
Ciclev10008768m.g	HSF-type-DNA-binding	transcription factor	IPR000232	Late-Early2
Ciclev10002193m.g	Hap3/NF-YB	transcription factor	IPR003958,IPR009072	Late-Early2
Ciclev10009640m.g	bHLH	transcription factor	IPR011598	Late-Early2
Ciclev10019313m.g	ARID	transcription factor & chromatin remodeling	IPR001606	Late-Early2
Ciclev10031660m.g	LisH	transcription factor interactor and regulator	IPR006594	Late-Early2
Ciclev10019506m.g	CCHC(Zn)	transcription factor interactor and regulator	IPR001841,IPR001878	Late-Early2
Ciclev10021493m.g	AUX-IAA	transcription factor interactor and regulator	IPR011525	Late-Early2
Ciclev10028499m.g	LIM	transcription factor interactor and regulator	IPR001781,IPR001841,IPR001965	Late-Early2
Ciclev10007293m.g	LisH	transcription factor interactor and regulator	IPR001680,IPR006594,IPR017986,IPR019775	Late-Early2
Ciclev10002292m.g	Znf-B	transcription factor interactor and regulator	IPR000315,IPR006734	Late-Early2
Ciclev10025036m.g	BED-type(Zn)	transcription factor/ chromatin remodeling	IPR003656,IPR012337	Late-Early2
Ciclev10024513m.g	Homeodomain-LIKE	transcription regulator	IPR009057,IPR017884	Late-Early2
Ciclev10032281m.g	RR-A-type	response regulator and putative novel transcription factor	IPR001789	Late-Early3
Ciclev10014137m.g	RR-A-type	response regulator and putative novel transcription factor	IPR001789	Late-Early3
Ciclev10007782m.g	WD40-like	transcription factor	IPR001680,IPR017986,IPR019775	Late-Early3
Ciclev10009768m.g	C2H2	transcription factor	IPR007087,IPR015880	Late-Early3
Ciclev10012556m.g	MYB-HB-like	transcription factor	IPR001005,IPR006447,IPR009057,IPR017930	Late-Early3
Ciclev10026815m.g	C2H2	transcription factor	IPR001841	Late-Early3
Ciclev10001508m.g	Homobox-WOX	transcription factor	IPR001356,IPR005540,IPR005541,IPR008422,IPR009057	Late-Early3
Ciclev10001508m.g	Homeodomain-TALE-KNOX	transcription factor	IPR001356,IPR005540,IPR005541,IPR008422,IPR009057	Late-Early3
Ciclev10019752m.g	WD40-like	transcription factor	IPR001680,IPR017986	Late-Early3
Ciclev10020953m.g	WD40-like	transcription factor	IPR001680,IPR017986,IPR019775	Late-Early3
Ciclev10001827m.g	C2H2	transcription factor	IPR001841	Late-Early3
Ciclev10016079m.g	WD40-like	transcription factor	IPR001680,IPR017986	Late-Early3
Ciclev10016381m.g	bHLH	transcription factor	IPR011598	Late-Early3
Ciclev10014925m.g	C2H2	transcription factor	IPR001841,IPR017907,IPR018957	Late-Early3
Ciclev10016668m.g	AP2-EREBP	transcription factor	IPR001471	Late-Early3
Ciclev10005375m.g	WD40-like	transcription factor	IPR001680,IPR017986,IPR019775	Late-Early3
Ciclev10029439m.g	A20-like	putative novel transcription regulator	IPR000058,IPR002653	Late-Early4
Ciclev10012712m.g	PLATZ	putative novel transcription repressor	IPR000315,IPR006734	Late-Early4
Ciclev10010254m.g	C2H2	transcription factor	IPR001841,IPR018957	Late-Early4
Ciclev10013311m.g	C2H2	transcription factor	IPR007087,IPR015880	Late-Early4
Ciclev10013766m.g	AP2-EREBP	transcription factor	IPR001471	Late-Early4
Ciclev10026527m.g	TIFY	transcription factor	IPR010399	Late-Early4
Ciclev10025735m.g	bHLH	transcription factor	IPR011598	Late-Early4
Ciclev10032192m.g	WRKY	transcription factor	IPR003657	Late-Early4
Ciclev10032858m.g	TIFY	transcription factor	IPR010399	Late-Early4
Ciclev10001389m.g	NAM	transcription factor	IPR003441	Late-Early4
Ciclev10019339m.g	bHLH	transcription factor	IPR011598	Late-Early4
Ciclev10020744m.g	WRKY	transcription factor	IPR003657	Late-Early4
Ciclev10027883m.g	C3H	transcription factor	IPR000571,IPR002110	Late-Early4
Ciclev10028922m.g	bHLH	transcription factor	IPR011598	Late-Early4
Ciclev10018309m.g	C2H2	transcription factor	IPR001841,IPR003347,IPR014977	Late-Early4
Ciclev10003903m.g	AP2-EREBP	transcription factor	IPR001471	Late-Early4
Ciclev10000459m.g	C2H2	transcription factor	IPR001841,IPR018957	Late-Early4
Ciclev10015595m.g	C2C2-CO-like	transcription factor	IPR000315,IPR010402	Late-Early4
Ciclev10000654m.g	WRKY	transcription factor	IPR003657	Late-Early4
Ciclev10008821m.g	Homobox-WOX	transcription factor	IPR001356,IPR005540,IPR005541,IPR008422,IPR009057	Late-Early4
Ciclev10008821m.g	Homeodomain-TALE-KNOX	transcription factor	IPR001356,IPR005540,IPR005541,IPR008422,IPR009057	Late-Early4
Ciclev10009025m.g	TIFY	transcription factor	IPR010399	Late-Early4
Ciclev10009050m.g	MYB-HB-like	transcription factor	IPR001005,IPR009057,IPR015495,IPR017930	Late-Early4
Ciclev10007843m.g	GRAS	transcription factor	IPR005202	Late-Early4
Ciclev10003814m.g	NAM	transcription factor	IPR003441	Late-Early4
Ciclev10018309m.g	JmjC	transcription factor & chromatin remodeling &Metalloenzymes	IPR001841,IPR003347,IPR014977	Late-Early4
Ciclev10012712m.g	Znf-B	transcription factor interactor and regulator	IPR000315,IPR006734	Late-Early4
Ciclev10018309m.g	C3H-WRC/GRF	transcription factor interactor and regulator	IPR001841,IPR003347,IPR014977	Late-Early4
Ciclev10001015m.g	LIM	transcription factor interactor and regulator	IPR001781	Late-Early4
Ciclev10000970m.g	C3H	transcription factor	IPR000571	Late-Early5
Ciclev10000622m.g	MYB-HB-like	transcription factor	IPR001005,IPR009057,IPR017930	Late-Early5

## Sheet: Hoja1
			Family
			C2H2	110			C2H2	110
			WD40-like	67			CCHC(Zn)	11
			AP2-EREBP	34			C2C2-GATA	8
			bHLH	33			C2C2-CO-like	4
			PHD	0			C2C2-Dof	4
			MYB-HB-like	31			Zinc finger	137
			Hap3/NF-YB	21
			WRKY	18
			C3H	13
			NAM	13			MYB-HB-like	31
			GRAS	11			MYB	3
			BTB-POZ	0			MYB/SANT	5
			ARF	9			MYB	39
			bZIP	9
			LisH	14			MADS-type1	5
			CCHC(Zn)	11			MADS-MIKC	3
			Homobox-WOX	15			MADS	8
			C2C2-GATA	8
			TIFY	8
			JmjC	7
			AUX-IAA	6
			SET	0
			RR-A-type	9
			SBP	5
			LIM	7
			HMG	0
			PAZ-Argonaute	0
			AS2-LOB	5
			Bromodomain	0
			MADS-type1	5
			SNF2	0
			FHA-SMAD	4
			SAP	4
			HSF-type-DNA-binding	4
			A20-like	4
			C2C2-CO-like	4
			C2C2-Dof	4
			HD-ZIP	5
			B3-Domain	4
			BES/BZR	3
			BED-type(Zn)	3
			BTB-POZ-MATH	0
			MYB	3
			MADS-MIKC	3
			C2C2-YABBY	3
			TCP	3
			Homeodomain-TALE-BEL	3
			PLATZ	3
			Homeodomain-LIKE	2
			Nin-like	2
			Znf-B	5
			Hap2/NF-YA	2
			Lambda-DB	2
			FAR	2
			SSXT	2
			ssDNA-binding-TF	2
			Homeodomain-TALE-KNOX	2
			GARP-G2-like	2
			MYB/SANT	5
			TTF-type(Zn)	1
			CG1-CAMTA	1
			CW-Zn	1
			NOZZLE	1
			S1Fa-like	1
			Tc-PD	1
			ARID	2
			TUBBY	1
			CHROMO-DOMAIN	0
			GeBP	1
			ABTB	0
			RAV	1
			Znf-LSD	1
			HD-SAD	2
			Homeodomain-PHD	0
			JUMONJI	3
				571
