# Supplementary material for: Transcriptomic analysis of Citrus clementina mandarin fruits maturation reveals a MADS-box transcription factor that might be involved in the regulation of earliness
Source: BMC Plant Biol. 2019 Jan 31;19:47. doi: 10.1186/s12870-019-1651-z (PMC6357379; doi:10.1186/s12870-019-1651-z)
Supplement: Supplementary file 8 — Table S8. TFs differentially expressed in fruits (XLSX 262 kb) [file 12870_2019_1651_MOESM8_ESM.xlsx]

## Sheet: Hoja1
Table S5. TFs differentially expressed in fruits
Name	FC	FDR	Tags	PalntTFCAT	Description	Early-Late	Acc nº
Ciclev10002182m.g	15.2232	6.51761e-06	[UP]	Homobox-WOX	Homeobox-leucine zipper protein ATHB-6; AltName: Full=HD-ZIP protein ATHB-6	LATE-EARLY1	gi|557536042|gb|ESR47160.1|hypothetical protein CICLE_v10002182mg [Citrus clementina]/gi|557536044|gb|ESR47162.1| hypothetical protein CICLE_v10002182mg [Citrus clementina];gi|557536043|gb|ESR47161.1|hypothetical protein CICLE_v10002182mg [Citrus clementina];gi|255545820|ref|XP_002513970.1|homeobox protein, putative [Ricinus communis]/gi|223547056|gb|EEF48553.1| homeobox protein, putative [Ricinu…
Ciclev10022025m.g	14.4395	0.00891966	[UP]	AP2-EREBP	AP2/ERF domain CitERF#71; Ethylene-responsive transcription factor 13; Short=AtERF13	LATE-EARLY1	gi|557547676|gb|ESR58654.1|hypothetical protein CICLE_v10022025mg [Citrus clementina];gi|557547679|gb|ESR58657.1|hypothetical protein CICLE_v10023677mg [Citrus clementina];gi|557547680|gb|ESR58658.1|hypothetical protein CICLE_v10021995mg [Citrus clementina];gi|557547678|gb|ESR58656.1|hypothetical protein CICLE_v10022734mg [Citrus clementina];gi|255541048|ref|XP_002511588.1|Ethylene-responsive tra…
Ciclev10027024m.g	10.9569	0.0411867	[UP]	HD-ZIP	Zinc-finger homeodomain protein 2; Short=AtZHD2; AltName: Full=Homeobox protein 22; Short=AtHB-22; AltName: Full=Protein MATERNAL EFFECT EMBRYO ARREST 68	LATE-EARLY1	gi|557528287|gb|ESR39537.1|hypothetical protein CICLE_v10027024mg [Citrus clementina];gi|359495681|ref|XP_003635057.1|PREDICTED: ZF-HD homeobox protein At4g24660-like [Vitis vinifera];gi|449451399|ref|XP_004143449.1|PREDICTED: ZF-HD homeobox protein At4g24660-like [Cucumis sativus]/gi|449499790|ref|XP_004160918.1| PREDICTED: ZF-HD homeobox protein At4g24660-like [Cucumis sativus];gi|508700081|gb|…
Ciclev10013382m.g	2.90868	0.013101	[UP]	HD-ZIP	Homeobox-leucine zipper protein HAT14	LATE-EARLY1	gi|557531953|gb|ESR43136.1|hypothetical protein CICLE_v10013382mg, partial [Citrus clementina];gi|224120910|ref|XP_002330856.1|predicted protein [Populus trichocarpa];gi|449501961|ref|XP_004161505.1|PREDICTED: LOW QUALITY PROTEIN: homeobox-leucine zipper protein HAT14-like [Cucumis sativus];gi|508717627|gb|EOY09524.1|Homeobox from [Theobroma cacao];gi|121489795|emb|CAK18868.1|type II homeodomain-…
Ciclev10011338m.g	2.18217	0.0468422	[UP]	MYB	Trihelix transcription factor PTL; AltName: Full=Trihelix DNA-binding protein PETAL LOSS	LATE-EARLY1	gi|557532345|gb|ESR43528.1|hypothetical protein CICLE_v10011338mg [Citrus clementina];gi|508716233|gb|EOY08130.1|Duplicated homeodomain-like superfamily protein, putative [Theobroma cacao];gi|359481981|ref|XP_002277307.2|PREDICTED: trihelix transcription factor GT-2-like [Vitis vinifera]/gi|297740072|emb|CBI30254.3| unnamed protein product [Vitis vinifera];gi|147781268|emb|CAN71904.1|hypothetical…
Ciclev10012593m.g	288.042	3.25745e-26	[UP]	MADS-MIKC	Developmental protein SEPALLATA 2; AltName: Full=Agamous-like MADS-box protein AGL4	LATE-EARLY2	gi|557533006|gb|ESR44189.1|hypothetical protein CICLE_v10012593mg [Citrus clementina];gi|163929884|dbj|BAF95941.1|SEPALLATA1 homolog [Citrus unshiu];gi|550343340|gb|ERP63686.1|hypothetical protein POPTR_0003s16800g [Populus trichocarpa];gi|316890744|gb|ADU56818.1|MADS-box protein AGL2 subfamily [Coffea arabica];gi|527182977|gb|EPS57613.1|hypothetical protein M569_17204 [Genlisea aurea];gi|3168907…
Ciclev10023519m.g	14.9116	0.0152953	[UP]	MYB-HB-like	myb-related protein Myb4-like [Citrus sinensis]	LATE-EARLY2	gi|557544956|gb|ESR55934.1|hypothetical protein CICLE_v10023519mg [Citrus clementina];gi|557544955|gb|ESR55933.1|hypothetical protein CICLE_v10022057mg [Citrus clementina];gi|460389093|ref|XP_004240193.1|PREDICTED: myb-related protein Myb4-like [Solanum lycopersicum];gi|508719036|gb|EOY10933.1|Myb domain protein 15, putative [Theobroma cacao];gi|474103447|gb|EMS55339.1|Myb-related protein Myb4 [T…
Ciclev10008628m.g	14.7574	0.00179485	[UP]	NAM	NAC transcription factor 56; Short=AtNAC056; AltName: Full=NAC domain-containing protein 2; Short=AtNAC2; AltName: Full=Protein NAC-REGULATED SEED MORPHOLOGY 1	LATE-EARLY2	gi|557555167|gb|ESR65181.1|hypothetical protein CICLE_v10008628mg [Citrus clementina];gi|508720955|gb|EOY12852.1|NAC domain protein, IPR003441 [Theobroma cacao];gi|359493876|ref|XP_002284654.2|PREDICTED: NAC domain-containing protein 29-like [Vitis vinifera];gi|302143056|emb|CBI20351.3|unnamed protein product [Vitis vinifera];gi|255583865|ref|XP_002532683.1|NAC domain-containing protein, putative…
Ciclev10012093m.g	7.98142	0.00213708	[UP]	NAM	NAC domain-containing protein 100; Short=ANAC100; Short=AtNAC5	LATE-EARLY2	gi|557533258|gb|ESR44441.1|hypothetical protein CICLE_v10012093mg [Citrus clementina];gi|223718835|gb|ACM90162.1|NAC domain protein [Citrus trifoliata];gi|407098204|gb|AFS95065.1|NAC domain protein 100 [Rosa hybrid cultivar];gi|470137039|ref|XP_004304286.1|PREDICTED: NAC domain-containing protein 100-like [Fragaria vesca subsp. vesca];gi|462411765|gb|EMJ16814.1|hypothetical protein PRUPE_ppa00788…
Ciclev10020717m.g	6.9512	0.047521	[UP]	NAM	NAC transcription factor 25; Short=AtNAC025	LATE-EARLY2	gi|557545613|gb|ESR56591.1|hypothetical protein CICLE_v10020717mg [Citrus clementina];gi|508718835|gb|EOY10732.1|NAC domain containing protein 47, putative isoform 2 [Theobroma cacao];gi|508718834|gb|EOY10731.1|NAC domain containing protein 47, putative isoform 1 [Theobroma cacao];gi|443682296|gb|AGC97438.1|NAC protein 8 [Gossypium hirsutum];gi|206584347|gb|ACI15346.1|NAC domain protein NAC5 [Gos…
Ciclev10020450m.g	4.49904	2.50175e-08	[UP]	B3-Domain	B3 domain-containing protein Os03g0120900	LATE-EARLY2	gi|557546958|gb|ESR57936.1|hypothetical protein CICLE_v10020450mg [Citrus clementina]/gi|557546959|gb|ESR57937.1| hypothetical protein CICLE_v10020450mg [Citrus clementina]/gi|557546960|gb|ESR57938.1| hypothetical protein CICLE_v10020450mg [Citrus clementina];gi|508703645|gb|EOX95541.1|AP2/B3-like transcriptional factor family protein, putative [Theobroma cacao];gi|550345291|gb|ERP64467.1|hypothe…
Ciclev10033605m.g	4.18025	0.00737571	[UP]	RR-A-type	two-component response regulator arr12-like	LATE-EARLY2	gi|557538275|gb|ESR49319.1|hypothetical protein CICLE_v10033605mg [Citrus clementina];gi|557556860|gb|ESR66874.1|hypothetical protein CICLE_v10007648mg [Citrus clementina];gi|508782346|gb|EOY29602.1|Type-b response regulator, putative [Theobroma cacao];gi|359484783|ref|XP_002270833.2|PREDICTED: two-component response regulator ARR12-like [Vitis vinifera];gi|147787458|emb|CAN60088.1|hypothetical p…
Ciclev10025985m.g	3.52908	0.00980565	[UP]	AP2-EREBP	AP2-like ethylene-responsive transcription factor At1g16060	LATE-EARLY2	gi|557529671|gb|ESR40921.1|hypothetical protein CICLE_v10025985mg [Citrus clementina];gi|508778897|gb|EOY26153.1|AP2 domain-containing transcription factor, putative [Theobroma cacao];gi|550343451|gb|ERP63734.1|hypothetical protein POPTR_0003s18350g [Populus trichocarpa];gi|255543387|ref|XP_002512756.1|conserved hypothetical protein [Ricinus communis]/gi|223547767|gb|EEF49259.1| conserved hypothe…
Ciclev10019820m.g	2.16101	0.0283126	[UP]	WRKY	wrky transcription factor	LATE-EARLY2	gi|557546883|gb|ESR57861.1|hypothetical protein CICLE_v10019820mg [Citrus clementina];gi|410111034|gb|AEO31517.2|WRKY transcription factor 47-2 [Dimocarpus longan];gi|255548239|ref|XP_002515176.1|WRKY transcription factor, putative [Ricinus communis]/gi|223545656|gb|EEF47160.1| WRKY transcription factor, putative [Ricinus communis];gi|508703569|gb|EOX95465.1|WRKY family transcription factor, puta…
Ciclev10009768m.g	12.2201	1.10142e-05	[UP]	C2H2	zinc finger transcription factor SlZFP2 [Solanum lycopersicum]	LATE-EARLY3	gi|557556620|gb|ESR66634.1|hypothetical protein CICLE_v10009768mg [Citrus clementina];gi|550336576|gb|ERP59617.1|hypothetical protein POPTR_0006s18540g [Populus trichocarpa];gi|508784553|gb|EOY31809.1|Zinc finger protein 2, putative [Theobroma cacao];gi|224126047|ref|XP_002329648.1|predicted protein [Populus trichocarpa];gi|224142263|ref|XP_002324478.1|predicted protein [Populus trichocarpa]/gi|2…
Ciclev10009050m.g	6.77058	0.00501007	[UP]	MYB-HB-like	Transcription factor MYB39	LATE-EARLY4	gi|557555242|gb|ESR65256.1|hypothetical protein CICLE_v10009050mg [Citrus clementina];gi|508720869|gb|EOY12766.1|MYB-like 102, putative [Theobroma cacao];gi|302143097|emb|CBI20392.3|unnamed protein product [Vitis vinifera];gi|225461291|ref|XP_002281638.1|PREDICTED: uncharacterized protein LOC100243528 [Vitis vinifera];gi|147863483|emb|CAN81932.1|hypothetical protein VITISV_041503 [Vitis vinifera]…
Ciclev10008821m.g	3.60647	0.000523433	[UP]	Homobox-WOX	Homeobox protein knotted-1-like 4; AltName: Full=Protein KNAT4	LATE-EARLY4	gi|557556931|gb|ESR66945.1|hypothetical protein CICLE_v10008821mg [Citrus clementina];gi|557556928|gb|ESR66942.1|hypothetical protein CICLE_v10010491mg [Citrus clementina];gi|557556930|gb|ESR66944.1|hypothetical protein CICLE_v10008821mg [Citrus clementina];gi|557556929|gb|ESR66943.1|hypothetical protein CICLE_v10008821mg [Citrus clementina];gi|557556932|gb|ESR66946.1|hypothetical protein CICLE_v…
Ciclev10001956m.g	76.7878	0.000218312	[UP]	NAM	NAC domain-containing protein 2; Short=ANAC002	LATE1	gi|557534211|gb|ESR45329.1|hypothetical protein CICLE_v10001956mg [Citrus clementina]/gi|557534213|gb|ESR45331.1| hypothetical protein CICLE_v10001956mg [Citrus clementina];gi|557534212|gb|ESR45330.1|hypothetical protein CICLE_v10001956mg [Citrus clementina];gi|148615629|gb|ABQ96643.1|NAC domain protein [Citrus sinensis];gi|255563837|ref|XP_002522919.1|NAC domain-containing protein, putative [Ric…
Ciclev10019730m.g	26.0103	7.47971e-10	[UP]	bHLH	ll=Transcription factor bHLH28	LATE1	gi|557541480|gb|ESR52458.1|hypothetical protein CICLE_v10019730mg [Citrus clementina];gi|508776629|gb|EOY23885.1|Basic helix-loop-helix DNA-binding family protein, putative [Theobroma cacao];gi|224057990|ref|XP_002299425.1|predicted protein [Populus trichocarpa]/gi|222846683|gb|EEE84230.1| hypothetical protein POPTR_0001s11400g [Populus trichocarpa];gi|193734712|gb|ACF19982.1|MYC2 [Hevea brasilie…
Ciclev10002294m.g	21.5534	0.000699706	[UP]	AP2-EREBP	DREB26; AP2/ERF domain ethylene-responsive transcription factor ERF014, Ath ERF12 CitERF#9	LATE1	gi|557536279|gb|ESR47397.1|hypothetical protein CICLE_v10002294mg [Citrus clementina];gi|224151054|ref|XP_002337051.1|AP2/ERF domain-containing transcription factor [Populus trichocarpa]/gi|148372138|gb|ABQ63000.1| RAP2-like protein [Populus trichocarpa]/gi|550344573|gb|ERP64173.1| AP2 domain-containing transcription factor family protein [Populus trichocarpa];gi|224063112|ref|XP_002300997.1|AP2/…
Ciclev10005220m.g	5.40646	0.0165491	[UP]	AP2-EREBP	Ethylene-responsive transcription factor CRF4; AltName: Full=Protein CYTOKININ RESPONSE FACTOR 4	LATE1	gi|557523984|gb|ESR35351.1|hypothetical protein CICLE_v10005220mg [Citrus clementina];gi|508776187|gb|EOY23443.1|Ethylene-responsive transcription factor, putative [Theobroma cacao];gi|255545072|ref|XP_002513597.1|Ethylene-responsive transcription factor, putative [Ricinus communis]/gi|223547505|gb|EEF49000.1| Ethylene-responsive transcription factor, putative [Ricinus communis];gi|224118152|ref|…
Ciclev10004453m.g	4.19099	0.038583	[UP]	Homobox-WOX	Homeobox-leucine zipper protein ANTHOCYANINLESS 2; AltName: Full=HD-ZIP protein ANL2	LATE1	gi|557523752|gb|ESR35119.1|hypothetical protein CICLE_v100044531mg, partial [Citrus clementina];gi|224136964|ref|XP_002322460.1|predicted protein [Populus trichocarpa]/gi|222869456|gb|EEF06587.1| hypothetical protein POPTR_0015s13340g [Populus trichocarpa];gi|460373866|ref|XP_004232734.1|PREDICTED: homeobox-leucine zipper protein PROTODERMAL FACTOR 2-like [Solanum lycopersicum];gi|508704174|gb|EO…
Ciclev10019118m.g	311.255	0.0033065	[UP]	bHLH	basic helix-loop-helix protein A isoform X2 [Solanum lycopersicum];Transcription factor TT8; AltName: Full=Basic helix-loop-helix protein 42; Short=AtbHLH42; Short=bHLH 42; AltName: Full=Protein TRANSPARENT TESTA 8	LATE2	gi|557546353|gb|ESR57331.1|hypothetical protein CICLE_v10019118mg [Citrus clementina]/gi|557546356|gb|ESR57334.1| hypothetical protein CICLE_v10019118mg [Citrus clementina];gi|557546354|gb|ESR57332.1|hypothetical protein CICLE_v10019118mg [Citrus clementina];gi|557546355|gb|ESR57333.1|hypothetical protein CICLE_v10019118mg [Citrus clementina];gi|508702900|gb|EOX94796.1|BHLH-like DNA binding prote…
Ciclev10032507m.g	12612.2	3.32307e-56	[UP]	MADS-MIKC	SEPALLATA 3 mads-box Agamous-like MADS-box protein AGL9 homolog; AltName: Full=Floral homeotic protein FBP2. Developmental protein SEPALLATA 3; AltName: Full=Agamous-like MADS-box protein AGL9	LATE2	gi|557540193|gb|ESR51237.1|hypothetical protein CICLE_v10032507mg [Citrus clementina];gi|557540192|gb|ESR51236.1|hypothetical protein CICLE_v10032507mg [Citrus clementina];gi|557540191|gb|ESR51235.1|hypothetical protein CICLE_v10032507mg [Citrus clementina];gi|116078097|dbj|BAF34912.1|MADS-box protein [Citrus unshiu];gi|557540190|gb|ESR51234.1|hypothetical protein CICLE_v10032507mg [Citrus clemen…
Ciclev10005341m.g	17.2639	0.023689	[UP]	NAM	NAC domain-containing protein 86; AltName: Full=NAM-like protein; AltName: Full=No apical meristem-like protein	LATE2	gi|557524173|gb|ESR35540.1|hypothetical protein CICLE_v10005341mg [Citrus clementina];gi|255573304|ref|XP_002527580.1|transcription factor, putative [Ricinus communis]/gi|223533039|gb|EEF34800.1| transcription factor, putative [Ricinus communis];gi|224112333|ref|XP_002316156.1|NAC domain protein, IPR003441 [Populus trichocarpa]/gi|222865196|gb|EEF02327.1| hypothetical protein POPTR_0010s18180g [P…
Ciclev10016427m.g	704.123	2.33516e-11	[UP]	MADS-MIKC	floral homeotic protein AGAMOUS-like isoform 2	LATE2	gi|557552190|gb|ESR62819.1|hypothetical protein CICLE_v10016427mg [Citrus clementina];gi|116078095|dbj|BAF34911.1|MADS-box protein [Citrus unshiu]/gi|557552188|gb|ESR62817.1| hypothetical protein CICLE_v10016427mg [Citrus clementina]/gi|557552189|gb|ESR62818.1| hypothetical protein CICLE_v10016427mg [Citrus clementina]/gi|557552191|gb|ESR62820.1| hypothetical protein CICLE_v10016427mg [Citrus cle…
Ciclev10017220m.g	161.577	0.00249266	[UP]	MYB-HB-like	MYB-like transcription factor ETC3 [Vitis vinifera	LATE2	gi|557550133|gb|ESR60762.1|hypothetical protein CICLE_v10017220mg [Citrus clementina];gi|462412160|gb|EMJ17209.1|hypothetical protein PRUPE_ppa014728mg [Prunus persica];gi|7340723|emb|CAB82966.1|putative protein [Arabidopsis thaliana];gi|351723081|ref|NP_001237778.1|MYB transcription factor MYB73 [Glycine max]/gi|110931738|gb|ABH02868.1| MYB transcription factor MYB73 [Glycine max]/gi|255630141|g…
Ciclev10019257m.g	52.6006	5.38891e-06	[UP]	ARF	Auxin response factor 2	LATE2	gi|557546477|gb|ESR57455.1|hypothetical protein CICLE_v10019257mg [Citrus clementina];gi|508703035|gb|EOX94931.1|Auxin response factor 2, putative isoform 2 [Theobroma cacao];gi|508703034|gb|EOX94930.1|Auxin response factor 2, putative isoform 1 [Theobroma cacao];gi|508703036|gb|EOX94932.1|Auxin response factor 2, putative isoform 3 [Theobroma cacao];gi|550324090|gb|EEE98683.2|hypothetical protei…
Ciclev10012152m.g	11.9165	0.00155662	[UP]	MYB-HB-like	Myb-related protein 306, Transcription factor MYB30; AltName: Full=Myb-related protein 30; Short=AtMYB30, MYB60-like protein [Citrus macrophylla]	LATE2	gi|557533201|gb|ESR44384.1|hypothetical protein CICLE_v10012152mg [Citrus clementina];gi|117957141|gb|ABK59039.1|MYB60-like protein [Citrus macrophylla];gi|224140977|ref|XP_002323853.1|predicted protein [Populus trichocarpa]/gi|222866855|gb|EEF03986.1| myb family transcription factor family protein [Populus trichocarpa];gi|225452821|ref|XP_002283575.1|PREDICTED: myb-related protein 306 isoform 1 …
Ciclev10018158m.g	11.193	1.48004e-05	[UP]	AP2-EREBP	AP2/ERF domain Ethylene-responsive transcription factor ERF114, 113, 112	LATE2	gi|557549534|gb|ESR60163.1|hypothetical protein CICLE_v10018158mg [Citrus clementina];gi|388515015|gb|AFK45569.1|unknown [Lotus japonicus];gi|462420875|gb|EMJ25138.1|hypothetical protein PRUPE_ppa011097mg [Prunus persica];gi|292668929|gb|ADE41119.1|AP2 domain class transcription factor [Malus domestica];gi|226433075|gb|ACO55953.1|RAP2-like protein [Juglans nigra];gi|300079024|gb|ADJ67443.1|ethyle…
Ciclev10002354m.g	4.40574	0.00143789	[UP]	Homobox-WOX	wuschel-related homeobox 13-like	LATE2	gi|557537507|gb|ESR48625.1|hypothetical protein CICLE_v10002354mg [Citrus clementina];gi|147865345|emb|CAN84082.1|hypothetical protein VITISV_018997 [Vitis vinifera];gi|225457574|ref|XP_002272420.1|PREDICTED: WUSCHEL-related homeobox 8 [Vitis vinifera]/gi|297745565|emb|CBI40730.3| unnamed protein product [Vitis vinifera];gi|462405321|gb|EMJ10785.1|hypothetical protein PRUPE_ppa011225mg [Prunus pe…
Ciclev10011915m.g	4.89109	0.0338546	[UP]	MYB-HB-like	Myb-related protein 91; Transcription factor AS1; AtMYB91; AltName: Full=Protein ASYMMETRIC LEAVES 1; AltName: Full=Protein PHANTASTICA; Short=AtPHAN	LATE3	gi|557532874|gb|ESR44057.1|hypothetical protein CICLE_v10011915mg [Citrus clementina];gi|508712354|gb|EOY04251.1|Myb-like HTH transcriptional regulator family protein [Theobroma cacao];gi|225451966|ref|XP_002283242.1|PREDICTED: transcription factor AS1 [Vitis vinifera];gi|298204377|emb|CBI16857.3|unnamed protein product [Vitis vinifera];gi|209916945|gb|ACI96069.1|leaf dorsal-ventral developmental…
Ciclev10021059m.g	3.51591	0.0275843	[UP]	AP2-EREBP	Ethylene-responsive transcription factor RAP2-3, RELATED TO APETALA2 3; Ethylene response factor 72; Short=ERF72	LATE3	gi|220029661|gb|ACL78788.1|putative ethylene responsive element binding protein 3 [Citrus unshiu];gi|557546672|gb|ESR57650.1|hypothetical protein CICLE_v10021059mg [Citrus clementina];gi|220029659|gb|ACL78787.1|putative ethylene responsive element binding protein 2 [Citrus unshiu];gi|222427673|gb|ACM49846.1|ethylene responsive transcription factor 2b [Prunus salicina];gi|508703267|gb|EOX95163.1|I…
Ciclev10024122m.g	149.559	7.52056e-06	[UP]	RR-A-type	two-component response regulator arr22	EARLY2	gi|557545937|gb|ESR56915.1|hypothetical protein CICLE_v10024122mg [Citrus clementina];gi|462396989|gb|EMJ02788.1|hypothetical protein PRUPE_ppa020702mg [Prunus persica];gi|255560269|ref|XP_002521152.1|sensory transduction histidine kinase bacterial, putative [Ricinus communis]/gi|223539721|gb|EEF41303.1| sensory transduction histidine kinase bacterial, putative [Ricinus communis];gi|470112079|ref…
Ciclev10008116m.g	41.7658	0.00204124	[UP]	HSF-type-DNA-binding	Heat stress transcription factor A-2; Short=AtHsfA2; AltName: Full=AtHsf-04	CONTROL1	gi|557554724|gb|ESR64738.1|hypothetical protein CICLE_v10008116mg [Citrus clementina];gi|508783155|gb|EOY30411.1|Heat shock transcription factor A2, putative [Theobroma cacao];gi|550336377|gb|EEE92737.2|hypothetical protein POPTR_0006s15050g [Populus trichocarpa];gi|255546133|ref|XP_002514126.1|Heat shock factor protein HSF30, putative [Ricinus communis]/gi|223546582|gb|EEF48080.1| Heat shock fac…
Ciclev10031873m.g	30.9568	0.00880671	[UP]	bHLH	Transcription factor bHLH137	CONTROL1	gi|557539124|gb|ESR50168.1|hypothetical protein CICLE_v10031873mg [Citrus clementina];gi|557539125|gb|ESR50169.1|hypothetical protein CICLE_v10031873mg [Citrus clementina];gi|557539126|gb|ESR50170.1|hypothetical protein CICLE_v10031873mg [Citrus clementina];gi|159505446|gb|ABW97699.1|putative bHLH transcription factor [Citrus sinensis];gi|462405019|gb|EMJ10483.1|hypothetical protein PRUPE_ppa0080…
Ciclev10004989m.g	17.5486	8.97737e-08	[UP]	MYB-HB-like	two-component response regulator arr2-like	CONTROL1	gi|557521324|gb|ESR32691.1|hypothetical protein CICLE_v10004989mg [Citrus clementina];gi|557521322|gb|ESR32689.1|hypothetical protein CICLE_v10004989mg [Citrus clementina]/gi|557521323|gb|ESR32690.1| hypothetical protein CICLE_v10004989mg [Citrus clementina];gi|557521317|gb|ESR32684.1|hypothetical protein CICLE_v10004470mg [Citrus clementina]/gi|557521318|gb|ESR32685.1| hypothetical protein CICLE…
Ciclev10022734m.g	4.86395	0.00459015	[UP]	AP2-EREBP	AP2/ERF domain CitERF#74; Ethylene-responsive transcription factor 13; Short=AtERF14	CONTROL2	gi|557547678|gb|ESR58656.1|hypothetical protein CICLE_v10022734mg [Citrus clementina];gi|557547680|gb|ESR58658.1|hypothetical protein CICLE_v10021995mg [Citrus clementina];gi|557547676|gb|ESR58654.1|hypothetical protein CICLE_v10022025mg [Citrus clementina];gi|557547679|gb|ESR58657.1|hypothetical protein CICLE_v10023677mg [Citrus clementina];gi|508704564|gb|EOX96460.1|Ethylene-responsive element …
Ciclev10022730m.g	3.44706	0.0174346	[UP]	bZIP	bZIP transcription factor 53; Short=AtbZIP53	CONTROL2	gi|557546755|gb|ESR57733.1|hypothetical protein CICLE_v10022730mg [Citrus clementina];gi|255548457|ref|XP_002515285.1|Ocs element-binding factor, putative [Ricinus communis]/gi|223545765|gb|EEF47269.1| Ocs element-binding factor, putative [Ricinus communis];gi|508703363|gb|EOX95259.1|Basic region/leucine zipper motif 53 [Theobroma cacao];gi|224064531|ref|XP_002301511.1|predicted protein [Populus …
Ciclev10028908m.g	2.04195	0.0275912	[UP]	MYB-HB-like	Transcription repressor MYB4; AltName: Full=Myb-related protein 4; Short=AtMYB4	CONTROL2	gi|557524550|gb|ESR35856.1|hypothetical protein CICLE_v10028908mg [Citrus clementina];gi|401662379|emb|CCC14990.1|Myb transcription factor [Humulus lupulus];gi|124430478|dbj|BAF46265.1|putative transcription factor [Humulus lupulus];gi|293332609|ref|NP_001170687.1|uncharacterized protein LOC100384757 [Zea mays]/gi|238006926|gb|ACR34498.1| unknown [Zea mays]/gi|413945548|gb|AFW78197.1| putative MY…
Ciclev10016276m.g	35769.4	2.08545e-27	[UP]	AP2-EREBP	Ethylene-responsive transcription factor 9; Short=AtERF9		gi|557549853|gb|ESR60482.1|hypothetical protein CICLE_v10016276mg [Citrus clementina];gi|422940452|gb|AFX83939.1|AP2/ERF super family protein [Hevea brasiliensis];gi|156145802|gb|ABU53677.1|ethylene-responsive element binding protein [Gossypium barbadense];gi|255553661|ref|XP_002517871.1|Ethylene-responsive transcription factor, putative [Ricinus communis]/gi|223542853|gb|EEF44389.1| Ethylene-res…
Ciclev10025364m.g	2.28159	0.00130572	[UP]	AP2-EREBP	Floral homeotic protein APETALA 2 (MUY SIMILAR); AP2/ERF domain CitAP2#16; AP2a Is a Negative Regulat or of Ethylene Production		gi|557527936|gb|ESR39186.1|hypothetical protein CICLE_v10025364mg [Citrus clementina];gi|195979199|gb|ACG63707.1|transcription factor APETALA2 [Citrus trifoliata];gi|557527934|gb|ESR39184.1|hypothetical protein CICLE_v10025364mg [Citrus clementina];gi|557527935|gb|ESR39185.1|hypothetical protein CICLE_v10025364mg [Citrus clementina];gi|508699598|gb|EOX91494.1|Transcription factor APETALA2 isoform…
Ciclev10032572m.g	22.159	1.62187e-05	[UP]	MADS-MIKC	RIN agamous-like mads-box protein agl3		gi|557540074|gb|ESR51118.1|hypothetical protein CICLE_v10032572mg [Citrus clementina];gi|561026837|gb|ESW25477.1|hypothetical protein PHAVU_003G039400g [Phaseolus vulgaris];gi|147832311|emb|CAN77787.1|hypothetical protein VITISV_023233 [Vitis vinifera];gi|550343340|gb|ERP63686.1|hypothetical protein POPTR_0003s16800g [Populus trichocarpa];gi|217071166|gb|ACJ83943.1|unknown [Medicago truncatula];g…
Ciclev10032490m.g	8.53439	0.000250786	[UP]	MADS-MIKC	FRUITFUL floral homeotic protein apetala 1		gi|557540073|gb|ESR51117.1|hypothetical protein CICLE_v10032490mg [Citrus clementina];gi|557540072|gb|ESR51116.1|hypothetical protein CICLE_v10032490mg [Citrus clementina];gi|449531683|ref|XP_004172815.1|PREDICTED: agamous-like MADS-box protein AGL8-like [Cucumis sativus];gi|561029730|gb|ESW28370.1|hypothetical protein PHAVU_003G2810000g, partial [Phaseolus vulgaris];gi|37703724|gb|AAR01227.1|APE…
Ciclev10027504m.g	28.2381	1.22837e-06	[UP]	bHLH	Transcription factor bHLH25, Transcription factor MYC2; Short=AtMYC2		gi|557528170|gb|ESR39420.1|hypothetical protein CICLE_v10027504mg [Citrus clementina];gi|508699925|gb|EOX91821.1|Basic helix-loop-helix DNA-binding superfamily protein, putative [Theobroma cacao];gi|508699926|gb|EOX91822.1|Basic helix-loop-helix DNA-binding superfamily protein, putative [Theobroma cacao];gi|297735856|emb|CBI18610.3|unnamed protein product [Vitis vinifera];gi|255576031|ref|XP_0025…
Ciclev10021357m.g	10.5272	0.0074642	[UP]	MADS-MIKC	SlMAD1 agamous-like mads-box protein agl3		gi|557543067|gb|ESR54045.1|hypothetical protein CICLE_v10021357mg [Citrus clementina];gi|557543066|gb|ESR54044.1|hypothetical protein CICLE_v10021357mg [Citrus clementina];gi|557543068|gb|ESR54046.1|hypothetical protein CICLE_v10021357mg [Citrus clementina];gi|147832311|emb|CAN77787.1|hypothetical protein VITISV_023233 [Vitis vinifera];gi|217071166|gb|ACJ83943.1|unknown [Medicago truncatula];gi|5…
Ciclev10026199m.g	2.94033	0.00423796	[UP]	Homobox-WOX	WUSCHEL-related homeobox 13		gi|557527269|gb|ESR38519.1|hypothetical protein CICLE_v10026199mg [Citrus clementina];gi|255561425|ref|XP_002521723.1|DNA binding protein, putative [Ricinus communis]/gi|223539114|gb|EEF40710.1| DNA binding protein, putative [Ricinus communis];gi|224081491|ref|XP_002306432.1|predicted protein [Populus trichocarpa]/gi|222855881|gb|EEE93428.1| homeobox-leucine zipper family protein [Populus trichoc…
Ciclev10009338m.g	2.07596	0.0191896	[UP]	MADS-MIKC	MADS-box Floral homeotic protein APETALA 3		gi|557556230|gb|ESR66244.1|hypothetical protein CICLE_v10009338mg [Citrus clementina];gi|557556228|gb|ESR66242.1|hypothetical protein CICLE_v10009338mg [Citrus clementina];gi|116078103|dbj|BAF34915.1|MADS-box protein [Citrus unshiu];gi|557556229|gb|ESR66243.1|hypothetical protein CICLE_v10009338mg [Citrus clementina];gi|343887324|dbj|BAK61870.1|MADS-box protein (CitMADS8) [Citrus unshiu];gi|52718…
Ciclev10016422m.g	2618.76	0.00699891	[UP]	AS2-LOB	lob domain-containing protein 41		gi|557551087|gb|ESR61716.1|hypothetical protein CICLE_v10016422mg [Citrus clementina];gi|508708282|gb|EOY00179.1|LOB domain-containing protein 42 [Theobroma cacao];gi|508712304|gb|EOY04201.1|LOB domain-containing protein 41 [Theobroma cacao];gi|561024958|gb|ESW23643.1|hypothetical protein PHAVU_004G064700g [Phaseolus vulgaris];gi|565483150|ref|XP_006299215.1|hypothetical protein CARUB_v10015363mg…
Ciclev10021100m.g	1934.57	1.76533e-13	[UP]	C2C2-Dof	dof zinc finger protein DOF5.4-like		gi|557543084|gb|ESR54062.1|hypothetical protein CICLE_v10021100mg [Citrus clementina];gi|225455716|ref|XP_002267092.1|PREDICTED: dof zinc finger protein DOF5.4-like [Vitis vinifera];gi|561011471|gb|ESW10378.1|hypothetical protein PHAVU_009G204000g [Phaseolus vulgaris];gi|561028556|gb|ESW27196.1|hypothetical protein PHAVU_003G182100g [Phaseolus vulgaris];gi|224135335|ref|XP_002322044.1|f-box famil…
Ciclev10003648m.g	1757.24	0.00519035	[UP]	C2H2	protein transparent testa 1-like		gi|557536087|gb|ESR47205.1|hypothetical protein CICLE_v10003648mg [Citrus clementina];gi|508724074|gb|EOY15971.1|C2H2 and C2HC zinc fingers superfamily protein [Theobroma cacao];gi|255545752|ref|XP_002513936.1|TRANSPARENT TESTA 1 protein, putative [Ricinus communis]/gi|223547022|gb|EEF48519.1| TRANSPARENT TESTA 1 protein, putative [Ricinus communis];gi|550344664|gb|EEE80332.2|hypothetical protein…
Ciclev10015648m.g	696.626	0.00157201	[UP]	MYB-HB-like	MYB5b [Vitis vinifera] myb transcription factor		gi|557548219|gb|ESR58848.1|hypothetical protein CICLE_v10015648mg [Citrus clementina];gi|508717011|gb|EOY08908.1|Myb domain protein 5 isoform 1 [Theobroma cacao];gi|66476206|gb|AAY51377.1|PH4 [Petunia x hybrida];gi|13346178|gb|AAK19611.1|AF336278_1BNLGHi233 [Gossypium hirsutum];gi|207298823|gb|ACI23563.1|MYB-like protein 2 [Gossypium barbadense];gi|523509399|gb|AGQ46761.1|MYB transcription factor…
Ciclev10020713m.g	578.761	9.65078e-09	[UP]	TCP	transcription factor tcp9-like		gi|557542773|gb|ESR53751.1|hypothetical protein CICLE_v10020713mg [Citrus clementina];gi|225426747|ref|XP_002282409.1|PREDICTED: transcription factor TCP9-like [Vitis vinifera];gi|224053997|ref|XP_002298077.1|predicted protein [Populus trichocarpa]/gi|222845335|gb|EEE82882.1| hypothetical protein POPTR_0001s08590g [Populus trichocarpa];gi|462406792|gb|EMJ12256.1|hypothetical protein PRUPE_ppa0186…
Ciclev10032519m.g	418.297	3.46162e-09	[UP]	MADS-MIKC	agamous-like mads-box protein agl15-like		gi|557541116|gb|ESR52160.1|hypothetical protein CICLE_v10032181mg [Citrus clementina];gi|550331131|gb|EEE87280.2|hypothetical protein POPTR_0009s06070g [Populus trichocarpa];gi|508704701|gb|EOX96597.1|Uncharacterized protein TCM_005819 [Theobroma cacao];gi|224104117|ref|XP_002313325.1|predicted protein [Populus trichocarpa];gi|462415171|gb|EMJ19908.1|hypothetical protein PRUPE_ppa008924mg [Prunus…
Ciclev10016895m.g	300.665	2.59042e-07	[UP]	Homobox-WOX	homeobox-leucine zipper protein athb-52-like		gi|557549321|gb|ESR59950.1|hypothetical protein CICLE_v10016895mg [Citrus clementina];gi|224133390|ref|XP_002328030.1|predicted protein [Populus trichocarpa];gi|550319411|gb|ERP50560.1|hypothetical protein POPTR_0017s04820g [Populus trichocarpa];gi|224092950|ref|XP_002309768.1|predicted protein [Populus trichocarpa]/gi|222852671|gb|EEE90218.1| hypothetical protein POPTR_0007s01370g [Populus trich…
CitrusTSA00432	279.946	2.43235e-15	[UP]	AP2-EREBP	ethylene-responsive transcription factor Ethylene-responsive transcription factor 9 Short=AtERF9		gi|557549853|gb|ESR60482.1|hypothetical protein CICLE_v10016276mg [Citrus clementina];gi|422940452|gb|AFX83939.1|AP2/ERF super family protein [Hevea brasiliensis];gi|156145802|gb|ABU53677.1|ethylene-responsive element binding protein [Gossypium barbadense];gi|59800347|gb|AAX07461.1|ethylene-responsive element binding protein ERF4 [Gossypium hirsutum];gi|255553661|ref|XP_002517871.1|Ethylene-respo…
Ciclev10021911m.g	211.801	8.73712e-06	[UP]	MADS-MIKC	mads-box transcription factor		gi|557547462|gb|ESR58440.1|hypothetical protein CICLE_v10021911mg [Citrus clementina];gi|440548641|gb|AGC10825.1|MADS-box transcription factor [Larix sibirica]/gi|440548643|gb|AGC10826.1| MADS-box transcription factor [Larix sibirica]/gi|440548645|gb|AGC10827.1| MADS-box transcription factor [Larix sibirica]/gi|440548647|gb|AGC10828.1| MADS-box transcription factor [Larix sibirica]/gi|440548649|g…
Ciclev10001849m.g	191.188	3.41555e-05	[UP]	TCP	tcp transcription factor 12		gi|557536712|gb|ESR47830.1|hypothetical protein CICLE_v10001849mg [Citrus clementina];gi|350539914|ref|NP_001233806.1|TCP transcription factor 12 [Solanum lycopersicum]/gi|306416835|gb|ADM87261.1| TCP transcription factor 12 [Solanum lycopersicum];gi|297728895|ref|NP_001176811.1|Os12g0173333 [Oryza sativa Japonica Group]/gi|77553784|gb|ABA96580.1| TCP family transcription factor containing protei…
Ciclev10030106m.g	166.869	0.0434358	[UP]	bHLH	transcription factor bhlh95-like		gi|557524923|gb|ESR36229.1|hypothetical protein CICLE_v10030106mg [Citrus clementina];gi|550348613|gb|ERP66337.1|hypothetical protein POPTR_0001s31250g [Populus trichocarpa];gi|255555415|ref|XP_002518744.1|conserved hypothetical protein [Ricinus communis]/gi|223542125|gb|EEF43669.1| conserved hypothetical protein [Ricinus communis];gi|508706387|gb|EOX98283.1|Basic helix-loop-helix DNA-binding sup…
Ciclev10007805m.g	161.909	8.83607e-05	[UP]	C2H2	zinc finger protein zat10-like		gi|557555997|gb|ESR66011.1|hypothetical protein CICLE_v10007805mg [Citrus clementina];gi|565432651|ref|XP_006280373.1|hypothetical protein CARUB_v10026299mg [Capsella rubella]/gi|482549077|gb|EOA13271.1| hypothetical protein CARUB_v10026299mg [Capsella rubella];gi|296090038|emb|CBI39857.3|unnamed protein product [Vitis vinifera];gi|147788254|emb|CAN74052.1|hypothetical protein VITISV_005345 [Viti…
Ciclev10024063m.g	149.632	0.00498099	[UP]	AP2-EREBP	Ethylene-responsive transcription factor ERF021 o 22		gi|557543908|gb|ESR54886.1|hypothetical protein CICLE_v10024063mg [Citrus clementina];gi|550317218|gb|EEE99901.2|AP2 domain-containing transcription factor family protein [Populus trichocarpa];gi|224145081|ref|XP_002325520.1|AP2/ERF domain-containing transcription factor [Populus trichocarpa];gi|224136107|ref|XP_002327382.1|AP2/ERF domain-containing transcription factor [Populus trichocarpa]/gi|5…
Ciclev10003892m.g	144.387	5.18559e-05	[UP]	C2H2	uncharacterized zinc finger protein at4g06634-like		gi|557533858|gb|ESR44976.1|hypothetical protein CICLE_v10003892mg [Citrus clementina];gi|557533856|gb|ESR44974.1|hypothetical protein CICLE_v10003783mg [Citrus clementina];gi|557533852|gb|ESR44970.1|hypothetical protein CICLE_v10001534mg [Citrus clementina];gi|462420236|gb|EMJ24499.1|hypothetical protein PRUPE_ppa007287mg [Prunus persica];gi|224129640|ref|XP_002328766.1|predicted protein [Populus…
Ciclev10021995m.g	139.088	0.000332849	[UP]	AP2-EREBP	ethylene-responsive transcription		gi|557547680|gb|ESR58658.1|hypothetical protein CICLE_v10021995mg [Citrus clementina];gi|557547676|gb|ESR58654.1|hypothetical protein CICLE_v10022025mg [Citrus clementina];gi|557547679|gb|ESR58657.1|hypothetical protein CICLE_v10023677mg [Citrus clementina];gi|557547678|gb|ESR58656.1|hypothetical protein CICLE_v10022734mg [Citrus clementina];gi|462398823|gb|EMJ04491.1|hypothetical protein PRUPE_p…
Ciclev10013691m.g	126.894	0.00157475	[UP]	NAM	transcription factor-like protein		gi|557532504|gb|ESR43687.1|hypothetical protein CICLE_v10013691mg [Citrus clementina];gi|557532505|gb|ESR43688.1|hypothetical protein CICLE_v10013879mg [Citrus clementina];gi|557532545|gb|ESR43728.1|hypothetical protein CICLE_v10013622mg, partial [Citrus clementina];gi|557532535|gb|ESR43718.1|hypothetical protein CICLE_v10013730mg [Citrus clementina];gi|557532532|gb|ESR43715.1|hypothetical protei…
CitrusTSA02165	122.34	0.00134815	[UP]	BED-type(Zn)	hat family dimerisation domain containing protein		gi|331220725|ref|XP_003323038.1|hAT family dimerization domain-containing protein [Puccinia graminis f. sp. tritici CRL 75-36-700-3];gi|331233152|ref|XP_003329237.1|hAT family dimerization domain-containing protein [Puccinia graminis f. sp. tritici CRL 75-36-700-3];gi|90265070|emb|CAH67743.1|H0702G05.2 [Oryza sativa Indica Group];gi|48475121|gb|AAT44190.1|putative transposase [Oryza sativa Japoni…
Ciclev10027584m.g	100.146	0.00109347	[UP]	bZIP	bzip transcription factor family protein		gi|557528123|gb|ESR39373.1|hypothetical protein CICLE_v10027584mg [Citrus clementina];gi|508699855|gb|EOX91751.1|Basic leucine-zipper 5, putative [Theobroma cacao];gi|224127192|ref|XP_002320010.1|predicted protein [Populus trichocarpa];gi|255585781|ref|XP_002533570.1|Ocs element-binding factor, putative [Ricinus communis]/gi|223526547|gb|EEF28805.1| Ocs element-binding factor, putative [Ricinus c…
Ciclev10028906m.g	93.6403	0.00801856	[UP]	C2H2	sbp (s-ribonuclease binding protein) family protein		gi|557524524|gb|ESR35830.1|hypothetical protein CICLE_v10028906mg [Citrus clementina];gi|462394825|gb|EMJ00624.1|hypothetical protein PRUPE_ppa026502mg [Prunus persica];gi|224078329|ref|XP_002305522.1|predicted protein [Populus trichocarpa];gi|508705756|gb|EOX97652.1|SBP family protein, putative [Theobroma cacao];gi|118482189|gb|ABK93023.1|unknown [Populus trichocarpa]/gi|550341302|gb|EEE86033.2|…
CitrusTSA01218	91.1452	0.000369017	[UP]	AP2-EREBP	ethylene-responsive transcription		gi|557547680|gb|ESR58658.1|hypothetical protein CICLE_v10021995mg [Citrus clementina];gi|557547676|gb|ESR58654.1|hypothetical protein CICLE_v10022025mg [Citrus clementina];gi|557547678|gb|ESR58656.1|hypothetical protein CICLE_v10022734mg [Citrus clementina];gi|557547679|gb|ESR58657.1|hypothetical protein CICLE_v10023677mg [Citrus clementina];gi|224137172|ref|XP_002327054.1|AP2/ERF domain-containi…
Ciclev10012754m.g	85.4328	0.00582522	[UP]	TCP	transcription factor tcp11-like		gi|557530792|gb|ESR41975.1|hypothetical protein CICLE_v10012754mg [Citrus clementina];gi|502121993|ref|XP_004497526.1|PREDICTED: transcription factor TCP11-like [Cicer arietinum];gi|356536963|ref|XP_003537001.1|PREDICTED: transcription factor TCP11-like [Glycine max];gi|269927077|gb|ACZ52907.1|proliferating cell nuclear antigen gene-controlling element binding factor [Pisum sativum];gi|508715980|…
Ciclev10024298m.g	67.6046	4.13388e-11	[UP]	AP2-EREBP	ethylene-responsive transcription		gi|557547681|gb|ESR58659.1|hypothetical protein CICLE_v10024298mg, partial [Citrus clementina];gi|508704564|gb|EOX96460.1|Ethylene-responsive element binding factor 13, putative [Theobroma cacao];gi|356531816|ref|XP_003534472.1|PREDICTED: ethylene-responsive transcription factor 2-like [Glycine max];gi|351723731|ref|NP_001237801.1|ethylene-responsive element binding protein 1 [Glycine max]/gi|213…
Ciclev10018307m.g	66.4476	3.26415e-07	[UP]	C2H2	jag1		gi|557551079|gb|ESR61708.1|hypothetical protein CICLE_v10018307mg [Citrus clementina];gi|224111680|ref|XP_002315939.1|predicted protein [Populus trichocarpa]/gi|222864979|gb|EEF02110.1| zinc finger family protein [Populus trichocarpa];gi|508708268|gb|EOY00165.1|C2H2 and C2HC zinc fingers superfamily protein [Theobroma cacao];gi|224099377|ref|XP_002311461.1|predicted protein [Populus trichocarpa]/…
CitrusTSA02057	60.8983	4.11426e-10	[UP]	TCP	tcp transcription factor 12		gi|557536712|gb|ESR47830.1|hypothetical protein CICLE_v10001849mg [Citrus clementina];gi|350539914|ref|NP_001233806.1|TCP transcription factor 12 [Solanum lycopersicum]/gi|306416835|gb|ADM87261.1| TCP transcription factor 12 [Solanum lycopersicum];gi|297728895|ref|NP_001176811.1|Os12g0173333 [Oryza sativa Japonica Group]/gi|77553784|gb|ABA96580.1| TCP family transcription factor containing protei…
CitrusTSA00730	47.5288	1.50943e-07	[UP]	TCP	transcription factor tcp5-like		gi|557543036|gb|ESR54014.1|hypothetical protein CICLE_v10020626mg [Citrus clementina];gi|508774838|gb|EOY22094.1|Teosinte branched 1, putative [Theobroma cacao];gi|255547167|ref|XP_002514641.1|transcription factor, putative [Ricinus communis]/gi|223546245|gb|EEF47747.1| transcription factor, putative [Ricinus communis];gi|359491357|ref|XP_003634271.1|PREDICTED: transcription factor TCP5-like [Vit…
Ciclev10021992m.g	43.5251	0.0337985	[UP]	AS2-LOB	lob domain-containing protein 18-like		gi|557547499|gb|ESR58477.1|hypothetical protein CICLE_v10021992mg [Citrus clementina];gi|449454632|ref|XP_004145058.1|PREDICTED: LOB domain-containing protein 18-like [Cucumis sativus]/gi|449472972|ref|XP_004153747.1| PREDICTED: LOB domain-containing protein 18-like [Cucumis sativus]/gi|449527513|ref|XP_004170755.1| PREDICTED: LOB domain-containing protein 18-like [Cucumis sativus];gi|255541332|r…
Ciclev10026413m.g	42.1918	0.000356341	[UP]	RR-A-type	histidine kinase 1		gi|557527411|gb|ESR38661.1|hypothetical protein CICLE_v10026413mg [Citrus clementina];gi|557527415|gb|ESR38665.1|hypothetical protein CICLE_v10026412mg [Citrus clementina];gi|557527418|gb|ESR38668.1|hypothetical protein CICLE_v10024739mg [Citrus clementina];gi|508698914|gb|EOX90810.1|Histidine kinase 1 [Theobroma cacao];gi|561031313|gb|ESW29892.1|hypothetical protein PHAVU_002G107100g [Phaseolus …
Ciclev10032882m.g	41.2061	8.29706e-19	[UP]	A20-like	zinc finger a20 and an1 domain-containing stress-associated protein 5-like		gi|557541181|gb|ESR52225.1|hypothetical protein CICLE_v10032882mg [Citrus clementina];gi|224055247|ref|XP_002298442.1|predicted protein [Populus trichocarpa]/gi|118486081|gb|ABK94884.1| unknown [Populus trichocarpa]/gi|222845700|gb|EEE83247.1| zinc finger family protein [Populus trichocarpa];gi|508704822|gb|EOX96718.1|Zinc finger A20 and AN1 domain-containing stress-associated protein 5, putative…
Ciclev10011967m.g	37.9632	0.00212183	[UP]	MYB-HB-like	r2r3-myb transcription		gi|557533232|gb|ESR44415.1|hypothetical protein CICLE_v10011967mg [Citrus clementina];gi|508722358|gb|EOY14255.1|Myb domain protein 105, putative [Theobroma cacao];gi|356497906|ref|XP_003517797.1|PREDICTED: uncharacterized protein LOC100776292 [Glycine max];gi|357474921|ref|XP_003607746.1|Myb-like protein A [Medicago truncatula]/gi|355508801|gb|AES89943.1| Myb-like protein A [Medicago truncatula]…
Ciclev10014457m.g	37.1561	1.36154e-06	[UP]	PHD	protein binding		gi|557551383|gb|ESR62012.1|hypothetical protein CICLE_v10014457mg [Citrus clementina];gi|147776143|emb|CAN69721.1|hypothetical protein VITISV_014218 [Vitis vinifera];gi|359495321|ref|XP_002271188.2|PREDICTED: uncharacterized protein LOC100266793 [Vitis vinifera];gi|508780208|gb|EOY27464.1|Zinc finger family protein, putative [Theobroma cacao];gi|224072363|ref|XP_002303700.1|predicted protein [Pop…
Ciclev10014144m.g	35.8351	2.18738e-11	[UP]	PAZ-Argonaute	protein argonaute 2-like		gi|557551359|gb|ESR61988.1|hypothetical protein CICLE_v10014144mg [Citrus clementina];gi|557551357|gb|ESR61986.1|hypothetical protein CICLE_v10014153mg [Citrus clementina];gi|255559055|ref|XP_002520550.1|eukaryotic translation initiation factor 2c, putative [Ricinus communis]/gi|223540264|gb|EEF41836.1| eukaryotic translation initiation factor 2c, putative [Ricinus communis];gi|508780247|gb|EOY27…
Ciclev10016385m.g	32.2131	0.00237229	[UP]	Znf-B	platz transcription factor family protein		gi|557551251|gb|ESR61880.1|hypothetical protein CICLE_v10016385mg [Citrus clementina];gi|550347400|gb|ERP65610.1|hypothetical protein POPTR_0001s15920g [Populus trichocarpa];gi|255586620|ref|XP_002533942.1|protein with unknown function [Ricinus communis]/gi|223526087|gb|EEF28440.1| protein with unknown function [Ricinus communis];gi|462410308|gb|EMJ15642.1|hypothetical protein PRUPE_ppa024886mg […
Ciclev10003726m.g	30.746	0.0033065	[UP]	MYB-HB-like	dnaj homolog subfamily c member 2-like		gi|557537120|gb|ESR48238.1|hypothetical protein CICLE_v10003726mg, partial [Citrus clementina];gi|225458277|ref|XP_002282461.1|PREDICTED: dnaJ homolog subfamily C member 2 [Vitis vinifera]/gi|302142498|emb|CBI19701.3| unnamed protein product [Vitis vinifera];gi|255538654|ref|XP_002510392.1|DNA binding protein, putative [Ricinus communis]/gi|223551093|gb|EEF52579.1| DNA binding protein, putative […
Ciclev10027708m.g	29.7911	2.37486e-09	[UP]	C2H2	gtp-binding protein alpha		gi|557525108|gb|ESR36414.1|hypothetical protein CICLE_v10027708mg [Citrus clementina];gi|557525107|gb|ESR36413.1|hypothetical protein CICLE_v10027708mg [Citrus clementina];gi|557525105|gb|ESR36411.1|hypothetical protein CICLE_v10027711mg [Citrus clementina];gi|557525104|gb|ESR36410.1|hypothetical protein CICLE_v10027711mg [Citrus clementina];gi|557525051|gb|ESR36357.1|hypothetical protein CICLE_v…
Ciclev10013509m.g	27.8198	5.38934e-10	[UP]	AP2-EREBP	ap2-like ethylene-responsive transcription factor toe2		gi|557530953|gb|ESR42136.1|hypothetical protein CICLE_v10013509mg [Citrus clementina];gi|335999281|gb|AEH76901.1|floral homeotic protein [Aegilops speltoides];gi|350539485|ref|NP_001233891.1|AP2 transcription factor SlAP2e [Solanum lycopersicum]/gi|333123376|gb|AEF28823.1| AP2 transcription factor SlAP2e [Solanum lycopersicum];gi|18476518|gb|AAL50205.1|APETALA2-like protein [Hordeum vulgare subsp…
CitrusTSA01494	26.0445	1.08091e-13	[UP]	A20-like	zinc finger a20 and an1 domain-containing stress-associated protein 5-like		gi|557541181|gb|ESR52225.1|hypothetical protein CICLE_v10032882mg [Citrus clementina];gi|224055247|ref|XP_002298442.1|predicted protein [Populus trichocarpa]/gi|118486081|gb|ABK94884.1| unknown [Populus trichocarpa]/gi|222845700|gb|EEE83247.1| zinc finger family protein [Populus trichocarpa];gi|508704822|gb|EOX96718.1|Zinc finger A20 and AN1 domain-containing stress-associated protein 5, putative…
CitrusTSA01754	25.1151	2.29462e-05	[UP]	AP2-EREBP	pathogenesis-related genes transcriptional activator pti6-like		gi|557534177|gb|ESR45295.1|hypothetical protein CICLE_v10002183mg [Citrus clementina];gi|462402426|gb|EMJ07983.1|hypothetical protein PRUPE_ppa025495mg [Prunus persica];gi|508787460|gb|EOY34716.1|Pathogenesis-related genes transcriptional activator PTI6, putative [Theobroma cacao];gi|225434321|ref|XP_002265739.1|PREDICTED: pathogenesis-related genes transcriptional activator PTI6 [Vitis vinifera]…
Ciclev10006678m.g	20.7938	8.49274e-05	[UP]	C2H2	zinc finger protein 836-like		gi|557522132|gb|ESR33499.1|hypothetical protein CICLE_v10006678mg [Citrus clementina];gi|147845730|emb|CAN80617.1|hypothetical protein VITISV_014305 [Vitis vinifera];gi|224107445|ref|XP_002314481.1|predicted protein [Populus trichocarpa]/gi|222863521|gb|EEF00652.1| hypothetical protein POPTR_0010s08100g [Populus trichocarpa];gi|462421360|gb|EMJ25623.1|hypothetical protein PRUPE_ppa021272mg [Prunu…
Ciclev10033956m.g	20.1834	6.02037e-09	[UP]	AS2-LOB	lob domain-containing protein 1-like		gi|557538410|gb|ESR49454.1|hypothetical protein CICLE_v10033956mg, partial [Citrus clementina];gi|388518463|gb|AFK47293.1|unknown [Lotus japonicus];gi|508726651|gb|EOY18548.1|LOB domain-containing protein 1 [Theobroma cacao];gi|557538411|gb|ESR49455.1|hypothetical protein CICLE_v10032782mg [Citrus clementina];gi|357443399|ref|XP_003591977.1|LOB domain-containing protein [Medicago truncatula]/gi|3…
Ciclev10014424m.g	19.5373	0.0184937	[UP]	Homobox-WOX	homeobox-leucine zipper protein meristem l1		gi|462410406|gb|EMJ15740.1|hypothetical protein PRUPE_ppa001875mg [Prunus persica];gi|224078678|ref|XP_002305602.1|predicted protein [Populus trichocarpa]/gi|222848566|gb|EEE86113.1| PROTODERMAL FACTOR2 family protein [Populus trichocarpa];gi|557551687|gb|ESR62316.1|hypothetical protein CICLE_v10014424mg [Citrus clementina]/gi|557551688|gb|ESR62317.1| hypothetical protein CICLE_v10014424mg [Citru…
Ciclev10015871m.g	19.4229	2.41636e-09	[UP]	TCP	transcription factor tcp4-like		gi|557549364|gb|ESR59993.1|hypothetical protein CICLE_v10015871mg [Citrus clementina];gi|255568329|ref|XP_002525139.1|transcription factor, putative [Ricinus communis]/gi|223535598|gb|EEF37266.1| transcription factor, putative [Ricinus communis];gi|224145265|ref|XP_002325583.1|predicted protein [Populus trichocarpa]/gi|222862458|gb|EEE99964.1| hypothetical protein POPTR_0019s12110g [Populus trich…
Ciclev10013598m.g	19.3117	0.000196037	[UP]	TTF-type(Zn)	zinc finger mym-type protein		gi|557533198|gb|ESR44381.1|hypothetical protein CICLE_v10013598mg [Citrus clementina];gi|557549405|gb|ESR60034.1|hypothetical protein CICLE_v10017601mg [Citrus clementina];gi|557531096|gb|ESR42279.1|hypothetical protein CICLE_v10013469mg [Citrus clementina];gi|557541610|gb|ESR52588.1|hypothetical protein CICLE_v10023986mg [Citrus clementina];gi|557555494|gb|ESR65508.1|hypothetical protein CICLE_v…
Ciclev10002010m.g	18.7733	0.0168466	[UP]	PHD	uncharacterized loc101216451		gi|557535994|gb|ESR47112.1|hypothetical protein CICLE_v10002010mg [Citrus clementina];gi|508723496|gb|EOY15393.1|Uncharacterized protein TCM_034473 [Theobroma cacao];gi|470127492|ref|XP_004299703.1|PREDICTED: uncharacterized protein LOC101311865 isoform 1 [Fragaria vesca subsp. vesca];gi|255545902|ref|XP_002514011.1|conserved hypothetical protein [Ricinus communis]/gi|223547097|gb|EEF48594.1| con…
Ciclev10023857m.g	18.1224	0.0326543	[UP]	AP2-EREBP	AP2/ERF domain CitERF#24		gi|557543907|gb|ESR54885.1|hypothetical protein CICLE_v10023857mg [Citrus clementina];gi|462420521|gb|EMJ24784.1|hypothetical protein PRUPE_ppa012354mg [Prunus persica];gi|508725194|gb|EOY17091.1|Integrase-type DNA-binding superfamily protein [Theobroma cacao];gi|356540377|ref|XP_003538666.1|PREDICTED: ethylene-responsive transcription factor ERF021-like [Glycine max];gi|561030422|gb|ESW29001.1|h…
CitrusTSA00531	17.929	1.62213e-05	[UP]	PHD	uncharacterized loc101213119		gi|508701719|gb|EOX93615.1|Uncharacterized protein isoform 2 [Theobroma cacao]/gi|508701720|gb|EOX93616.1| Uncharacterized protein isoform 2 [Theobroma cacao];gi|508701718|gb|EOX93614.1|Uncharacterized protein isoform 1 [Theobroma cacao];gi|550343999|gb|EEE81173.2|hypothetical protein POPTR_0002s00710g [Populus trichocarpa];gi|224065645|ref|XP_002301900.1|predicted protein [Populus trichocarpa];g…
Ciclev10016239m.g	17.6431	1.64165e-06	[UP]	C2H2	small heat shock protein		gi|557549790|gb|ESR60419.1|hypothetical protein CICLE_v10016547mg [Citrus clementina];gi|224107693|ref|XP_002314566.1|predicted protein [Populus trichocarpa];gi|550329207|gb|EEF00737.2|hypothetical protein POPTR_0010s06320g [Populus trichocarpa];gi|255547914|ref|XP_002515014.1|heat shock protein, putative [Ricinus communis]/gi|223546065|gb|EEF47568.1| heat shock protein, putative [Ricinus communi…
Ciclev10015977m.g	16.9207	3.25865e-07	[UP]	TCP	transcription factor tcp20-like		gi|557549637|gb|ESR60266.1|hypothetical protein CICLE_v10015977mg [Citrus clementina]/gi|557549638|gb|ESR60267.1| hypothetical protein CICLE_v10015977mg [Citrus clementina];gi|255543685|ref|XP_002512905.1|transcription factor, putative [Ricinus communis]/gi|223547916|gb|EEF49408.1| transcription factor, putative [Ricinus communis];gi|225451501|ref|XP_002271949.1|PREDICTED: transcription factor TC…
Ciclev10020626m.g	16.2467	0.00262314	[UP]	TCP	transcription factor tcp5-like		gi|557543036|gb|ESR54014.1|hypothetical protein CICLE_v10020626mg [Citrus clementina];gi|508774838|gb|EOY22094.1|Teosinte branched 1, putative [Theobroma cacao];gi|255547167|ref|XP_002514641.1|transcription factor, putative [Ricinus communis]/gi|223546245|gb|EEF47747.1| transcription factor, putative [Ricinus communis];gi|359491357|ref|XP_003634271.1|PREDICTED: transcription factor TCP5-like [Vit…
Ciclev10009946m.g	15.7147	0.000118625	[UP]	C2H2	e3 ubiquitin-protein ligase rnf181-like		gi|557554508|gb|ESR64522.1|hypothetical protein CICLE_v10009946mg [Citrus clementina];gi|557554507|gb|ESR64521.1|hypothetical protein CICLE_v10010643mg, partial [Citrus clementina];gi|557554509|gb|ESR64523.1|hypothetical protein CICLE_v10009895mg [Citrus clementina];gi|359484547|ref|XP_003633119.1|PREDICTED: E3 ubiquitin-protein ligase RNF115-like [Vitis vinifera];gi|449488135|ref|XP_004157948.1|…
Ciclev10003489m.g	15.1244	0.0211794	[UP]	C2H2	sbp (s-ribonuclease binding protein) family protein		gi|557537340|gb|ESR48458.1|hypothetical protein CICLE_v10003489mg [Citrus clementina];gi|508723192|gb|EOY15089.1|SBP family protein, putative [Theobroma cacao];gi|317106595|dbj|BAJ53103.1|JHL20J20.10 [Jatropha curcas];gi|255539012|ref|XP_002510571.1|ATP binding protein, putative [Ricinus communis]/gi|223551272|gb|EEF52758.1| ATP binding protein, putative [Ricinus communis];gi|462421055|gb|EMJ2531…
Ciclev10030929m.g	14.2327	7.02426e-06	[UP]	ABTB	regulatory protein npr3-like		gi|557539302|gb|ESR50346.1|hypothetical protein CICLE_v10030929mg [Citrus clementina];gi|557539305|gb|ESR50349.1|hypothetical protein CICLE_v10031627mg [Citrus clementina];gi|557539290|gb|ESR50334.1|hypothetical protein CICLE_v10031258mg [Citrus clementina];gi|557539307|gb|ESR50351.1|hypothetical protein CICLE_v10031749mg [Citrus clementina];gi|557539293|gb|ESR50337.1|hypothetical protein CICLE_v…
Ciclev10013531m.g	14.222	0.0178114	[UP]	WD40-like	protein		gi|557532199|gb|ESR43382.1|hypothetical protein CICLE_v10013531mg [Citrus clementina];gi|73761707|gb|AAZ83353.1|TTG1-like protein [Gossypium hirsutum];gi|508716442|gb|EOY08339.1|TTG1-like protein [Theobroma cacao];gi|224088485|ref|XP_002308459.1|predicted protein [Populus trichocarpa]/gi|222854435|gb|EEE91982.1| hypothetical protein POPTR_0006s225601g [Populus trichocarpa]/gi|550336870|gb|ERP5976…
Ciclev10003783m.g	13.8123	4.18315e-06	[UP]	C2H2	uncharacterized zinc finger protein at4g06634-like		gi|557533858|gb|ESR44976.1|hypothetical protein CICLE_v10003892mg [Citrus clementina];gi|557533856|gb|ESR44974.1|hypothetical protein CICLE_v10003783mg [Citrus clementina];gi|557533852|gb|ESR44970.1|hypothetical protein CICLE_v10001534mg [Citrus clementina];gi|462420236|gb|EMJ24499.1|hypothetical protein PRUPE_ppa007287mg [Prunus persica];gi|224129640|ref|XP_002328766.1|predicted protein [Populus…
CitrusTSA02258	13.2463	2.14379e-10	[UP]	BED-type(Zn)	hypothetical protein PRUPE_ppa024136mg, partial		gi|462410119|gb|EMJ15453.1|hypothetical protein PRUPE_ppa024136mg, partial [Prunus persica];gi|462422467|gb|EMJ26730.1|hypothetical protein PRUPE_ppa025795mg, partial [Prunus persica];gi|261597692|gb|ACX85638.1|putative transposase [Cucumis melo];gi|7340723|emb|CAB82966.1|putative protein [Arabidopsis thaliana];gi|462406516|gb|EMJ11980.1|hypothetical protein PRUPE_ppa019206mg [Prunus persica];gi|…
Ciclev10026815m.g	13.0243	0.0183086	[UP]	C2H2	ring-box protein 1a-like		gi|557528673|gb|ESR39923.1|hypothetical protein CICLE_v10026815mg [Citrus clementina];gi|460392671|ref|XP_004241938.1|PREDICTED: RING-box protein 1a-like [Solanum lycopersicum];gi|116780716|gb|ABK21786.1|unknown [Picea sitchensis]/gi|116789422|gb|ABK25241.1| unknown [Picea sitchensis]/gi|224285441|gb|ACN40443.1| unknown [Picea sitchensis];gi|351723009|ref|NP_001235984.1|uncharacterized protein LO…
Ciclev10032365m.g	12.8452	0.000110858	[UP]	BTB-POZ	btb poz domain-containing protein at3g56230-like		gi|557538385|gb|ESR49429.1|hypothetical protein CICLE_v10032365mg [Citrus clementina];gi|557538384|gb|ESR49428.1|hypothetical protein CICLE_v10032365mg [Citrus clementina];gi|557538319|gb|ESR49363.1|hypothetical protein CICLE_v10033820mg, partial [Citrus clementina];gi|557538055|gb|ESR49099.1|hypothetical protein CICLE_v10032355mg [Citrus clementina];gi|224128746|ref|XP_002328956.1|predicted prot…
Ciclev10009640m.g	12.7036	0.0156009	[UP]	bHLH	sequence-specific dna binding transcription factor		gi|557556716|gb|ESR66730.1|hypothetical protein CICLE_v10009640mg [Citrus clementina];gi|224143848|ref|XP_002325095.1|predicted protein [Populus trichocarpa]/gi|222866529|gb|EEF03660.1| hypothetical protein POPTR_0018s10810g [Populus trichocarpa];gi|508784337|gb|EOY31593.1|Sequence-specific DNA binding transcription factors, putative [Theobroma cacao];gi|225445722|ref|XP_002270621.1|PREDICTED: un…
Ciclev10030197m.g	12.2423	0.000100316	[UP]	FAR	protein far1-related sequence 5-like		gi|557530921|gb|ESR42104.1|hypothetical protein CICLE_v10013881mg, partial [Citrus clementina];gi|470123969|ref|XP_004297991.1|PREDICTED: protein FAR1-RELATED SEQUENCE 5-like [Fragaria vesca subsp. vesca];gi|557525494|gb|ESR36800.1|hypothetical protein CICLE_v10030197mg [Citrus clementina];gi|470111787|ref|XP_004292126.1|PREDICTED: protein FAR1-RELATED SEQUENCE 5-like [Fragaria vesca subsp. vesca…
Ciclev10015958m.g	12.0524	8.60457e-11	[UP]	bZIP	protein		gi|557551367|gb|ESR61996.1|hypothetical protein CICLE_v10015958mg [Citrus clementina];gi|508780262|gb|EOY27518.1|SBP family protein, putative isoform 1 [Theobroma cacao];gi|508780263|gb|EOY27519.1|SBP family protein, putative isoform 2, partial [Theobroma cacao];gi|550322815|gb|EEF06484.2|hypothetical protein POPTR_0015s15720g [Populus trichocarpa];gi|224136548|ref|XP_002322357.1|predicted protei…
Ciclev10019979m.g	12.0382	6.04858e-31	[UP]	C3H	zinc finger ccch domain-containing protein		gi|557542274|gb|ESR53252.1|hypothetical protein CICLE_v10019979mg [Citrus clementina];gi|557542275|gb|ESR53253.1|hypothetical protein CICLE_v10019979mg [Citrus clementina];gi|557542272|gb|ESR53250.1|hypothetical protein CICLE_v10019979mg [Citrus clementina];gi|557542273|gb|ESR53251.1|hypothetical protein CICLE_v10019979mg [Citrus clementina];gi|557542270|gb|ESR53248.1|hypothetical protein CICLE_v…
Ciclev10031460m.g	11.786	1.46931e-05	[UP]	WD40-like	cell division cycle protein		gi|557540035|gb|ESR51079.1|hypothetical protein CICLE_v10031460mg [Citrus clementina];gi|356533257|ref|XP_003535182.1|PREDICTED: anaphase-promoting complex subunit cdc20-like [Glycine max];gi|508775449|gb|EOY22705.1|Transducin/WD40 repeat-like superfamily protein [Theobroma cacao];gi|557539216|gb|ESR50260.1|hypothetical protein CICLE_v10033745mg, partial [Citrus clementina];gi|470146796|ref|XP_00…
Ciclev10032637m.g	11.2957	2.03262e-13	[UP]	MADS-type1	agamous-like mads-box protein agl62-like		gi|557537798|gb|ESR48842.1|hypothetical protein CICLE_v10032637mg [Citrus clementina];gi|557524663|gb|ESR35969.1|hypothetical protein CICLE_v10030327mg, partial [Citrus clementina];gi|508705349|gb|EOX97245.1|Mads box protein, putative [Theobroma cacao];gi|255583383|ref|XP_002532452.1|mads box protein, putative [Ricinus communis]/gi|223527842|gb|EEF29938.1| mads box protein, putative [Ricinus comm…
Ciclev10031115m.g	10.6521	0.00271029	[UP]	ABTB	regulatory protein npr3-like		gi|557539299|gb|ESR50343.1|hypothetical protein CICLE_v10031115mg [Citrus clementina];gi|557539305|gb|ESR50349.1|hypothetical protein CICLE_v10031627mg [Citrus clementina];gi|557539302|gb|ESR50346.1|hypothetical protein CICLE_v10030929mg [Citrus clementina];gi|557539290|gb|ESR50334.1|hypothetical protein CICLE_v10031258mg [Citrus clementina];gi|557539287|gb|ESR50331.1|hypothetical protein CICLE_v…
Ciclev10022101m.g	10.5652	0.00402396	[UP]	C2H2	pinus taeda anonymous locus 2_4925_01 genomic sequence		gi|557543155|gb|ESR54133.1|hypothetical protein CICLE_v10022101mg [Citrus clementina];gi|508778443|gb|EOY25699.1|RING/U-box superfamily protein, putative [Theobroma cacao];gi|508778444|gb|EOY25700.1|RING/U-box superfamily protein, putative [Theobroma cacao];gi|255540965|ref|XP_002511547.1|protein binding protein, putative [Ricinus communis]/gi|223550662|gb|EEF52149.1| protein binding protein, put…
CitrusTSA02600	10.3317	0.000265702	[UP]	AP2-EREBP	ap2 erf domain-containing transcription factor		gi|557530155|gb|ESR41405.1|hypothetical protein CICLE_v10025961mg [Citrus clementina];gi|508700255|gb|EOX92151.1|AP2/ERF domain-containing transcription factor, putative [Theobroma cacao];gi|262090294|gb|ACY25088.1|DREB1C [Gossypium hirsutum];gi|255584860|ref|XP_002533146.1|DNA binding protein, putative [Ricinus communis]/gi|223527057|gb|EEF29242.1| DNA binding protein, putative [Ricinus communis…
Ciclev10033023m.g	10.2612	0.00844904	[UP]	Hap3/NF-YB	centromere protein s		gi|557539152|gb|ESR50196.1|hypothetical protein CICLE_v10033023mg [Citrus clementina];gi|470125061|ref|XP_004298525.1|PREDICTED: uncharacterized protein C2D10.16-like [Fragaria vesca subsp. vesca];gi|449454798|ref|XP_004145141.1|PREDICTED: centromere protein S-like isoform 1 [Cucumis sativus]/gi|449454800|ref|XP_004145142.1| PREDICTED: centromere protein S-like isoform 2 [Cucumis sativus]/gi|4494…
Ciclev10000098m.g	9.99867	0.00801856	[UP]	C2H2	cellulose synthase-like protein d3-like		gi|557534823|gb|ESR45941.1|hypothetical protein CICLE_v10000098mg [Citrus clementina];gi|508777965|gb|EOY25221.1|Cellulose synthase-like D3 [Theobroma cacao];gi|356497399|ref|XP_003517548.1|PREDICTED: cellulose synthase-like protein D3-like [Glycine max];gi|462404808|gb|EMJ10272.1|hypothetical protein PRUPE_ppa000493mg [Prunus persica];gi|356538575|ref|XP_003537778.1|PREDICTED: cellulose synthase…
Ciclev10013705m.g	9.9109	0.000128001	[UP]	AS2-LOB	lob domain-containing protein 41-like		gi|557532837|gb|ESR44020.1|hypothetical protein CICLE_v10013705mg [Citrus clementina];gi|449455806|ref|XP_004145641.1|PREDICTED: LOB domain-containing protein 41-like [Cucumis sativus];gi|462411895|gb|EMJ16944.1|hypothetical protein PRUPE_ppa009213mg [Prunus persica];gi|118481089|gb|ABK92498.1|unknown [Populus trichocarpa]/gi|550339069|gb|ERP61255.1| hypothetical protein POPTR_0005s15670g [Populu…
Ciclev10011166m.g	9.89623	2.20257e-06	[UP]	PAZ-Argonaute	argonaute family protein		gi|550336046|gb|ERP59141.1|hypothetical protein POPTR_0006s12010g [Populus trichocarpa];gi|224069720|ref|XP_002326400.1|argonaute protein group [Populus trichocarpa];gi|557532231|gb|ESR43414.1|hypothetical protein CICLE_v10011166mg [Citrus clementina];gi|297734872|emb|CBI17106.3|unnamed protein product [Vitis vinifera];gi|359479401|ref|XP_002271699.2|PREDICTED: LOW QUALITY PROTEIN: protein argona…
Ciclev10019179m.g	9.45108	4.24717e-05	[UP]	PHD	phd-finger family protein		gi|557543092|gb|ESR54070.1|hypothetical protein CICLE_v10019179mg [Citrus clementina];gi|225455732|ref|XP_002273302.1|PREDICTED: uncharacterized protein LOC100266325 [Vitis vinifera]/gi|297734114|emb|CBI15361.3| unnamed protein product [Vitis vinifera];gi|462405900|gb|EMJ11364.1|hypothetical protein PRUPE_ppa021184mg [Prunus persica];gi|255547077|ref|XP_002514596.1|splicing factor, arginine/serin…
Ciclev10004417m.g	9.39026	2.3553e-05	[UP]	C3H	Zinc finger CCCH domain-containing protein 17; Short=AtC3H17		gi|557522547|gb|ESR33914.1|hypothetical protein CICLE_v10004417mg [Citrus clementina];gi|550333063|gb|EEE89872.2|zinc finger family protein [Populus trichocarpa];gi|224101995|ref|XP_002312505.1|predicted protein [Populus trichocarpa];gi|508709262|gb|EOY01159.1|CCCH-type zinc finger family protein, putative [Theobroma cacao];gi|550329536|gb|EEF00910.2|zinc finger family protein [Populus trichocarp…
Ciclev10032171m.g	9.3319	2.69352e-07	[UP]	SBP	Squamosa promoter-binding-like protein 13A		gi|557540189|gb|ESR51233.1|hypothetical protein CICLE_v10032171mg [Citrus clementina];gi|255547668|ref|XP_002514891.1|conserved hypothetical protein [Ricinus communis]/gi|223545942|gb|EEF47445.1| conserved hypothetical protein [Ricinus communis];gi|550343339|gb|EEE78760.2|hypothetical protein POPTR_0003s16780g [Populus trichocarpa];gi|550347178|gb|EEE84124.2|hypothetical protein POPTR_0001s13630g…
CitrusTSA00402	9.10214	1.35863e-07	[UP]	TCP	transcription factor tcp20-like		gi|557549637|gb|ESR60266.1|hypothetical protein CICLE_v10015977mg [Citrus clementina]/gi|557549638|gb|ESR60267.1| hypothetical protein CICLE_v10015977mg [Citrus clementina];gi|255543685|ref|XP_002512905.1|transcription factor, putative [Ricinus communis]/gi|223547916|gb|EEF49408.1| transcription factor, putative [Ricinus communis];gi|561035140|gb|ESW33670.1|hypothetical protein PHAVU_001G089100g …
Ciclev10012852m.g	8.61986	0.0124436	[UP]	A20-like	zinc finger an1 domain-containing stress-associated protein 12-like		gi|557533071|gb|ESR44254.1|hypothetical protein CICLE_v10012852mg [Citrus clementina];gi|508710393|gb|EOY02290.1|Zinc finger family protein [Theobroma cacao];gi|388502980|gb|AFK39556.1|unknown [Medicago truncatula];gi|462413917|gb|EMJ18966.1|hypothetical protein PRUPE_ppa011876mg [Prunus persica];gi|502090778|ref|XP_004489337.1|PREDICTED: zinc finger AN1 domain-containing stress-associated protei…
Ciclev10011129m.g	8.59827	5.82121e-20	[UP]	CCHC(Zn)	family transposase isoform 1		gi|557530373|gb|ESR41556.1|hypothetical protein CICLE_v10011129mg [Citrus clementina]/gi|557530375|gb|ESR41558.1| hypothetical protein CICLE_v10011129mg [Citrus clementina];gi|557530374|gb|ESR41557.1|hypothetical protein CICLE_v10011129mg [Citrus clementina]/gi|557530376|gb|ESR41559.1| hypothetical protein CICLE_v10011129mg [Citrus clementina];gi|508719865|gb|EOY11762.1|MuDR family transposase is…
Ciclev10005376m.g	8.54754	2.96338e-06	[UP]	MYB-HB-like	Transcription factor MYB12		gi|557521309|gb|ESR32676.1|hypothetical protein CICLE_v10005376mg [Citrus clementina];gi|550329850|gb|EEF02188.2|hypothetical protein POPTR_0010s15090g [Populus trichocarpa];gi|224111898|ref|XP_002316017.1|predicted protein [Populus trichocarpa];gi|255556306|ref|XP_002519187.1|r2r3-myb transcription factor, putative [Ricinus communis]/gi|223541502|gb|EEF43051.1| r2r3-myb transcription factor, put…
Ciclev10018972m.g	8.30463	0.00193415	[UP]	RR-A-type	ethylene receptor		gi|557544982|gb|ESR55960.1|hypothetical protein CICLE_v10018972mg [Citrus clementina];gi|283520946|gb|ADB25215.1|ethylene response 3 [Citrus sinensis]/gi|283520954|gb|ADB25219.1| ethylene response 3 [Citrus hybrid cultivar];gi|255561897|ref|XP_002521957.1|ethylene receptor, putative [Ricinus communis]/gi|223538761|gb|EEF40361.1| ethylene receptor, putative [Ricinus communis];gi|225463962|ref|XP_0…
Ciclev10024118m.g	8.26489	0.00357952	[UP]	C2H2	ring-h2 finger protein atl16-like		gi|557546118|gb|ESR57096.1|hypothetical protein CICLE_v10024118mg, partial [Citrus clementina];gi|508702583|gb|EOX94479.1|RING/U-box superfamily protein [Theobroma cacao];gi|224062153|ref|XP_002300781.1|predicted protein [Populus trichocarpa]/gi|222842507|gb|EEE80054.1| zinc finger family protein [Populus trichocarpa];gi|255583204|ref|XP_002532367.1|ring finger protein, putative [Ricinus communis…
Ciclev10024033m.g	8.20273	3.11896e-05	[UP]	C3H	zinc finger ccch domain-containing protein 5-like		gi|557544673|gb|ESR55651.1|hypothetical protein CICLE_v10024033mg, partial [Citrus clementina];gi|557533576|gb|ESR44694.1|hypothetical protein CICLE_v10003415mg, partial [Citrus clementina];gi|557554059|gb|ESR64073.1|hypothetical protein CICLE_v10010745mg, partial [Citrus clementina];gi|557525733|gb|ESR37039.1|hypothetical protein CICLE_v10029935mg [Citrus clementina];gi|508778468|gb|EOY25724.1|Z…
Ciclev10000481m.g	8.05456	2.85283e-06	[UP]	Bromodomain	dna-binding bromodomain-containing protein		gi|557537495|gb|ESR48613.1|hypothetical protein CICLE_v10000481mg [Citrus clementina];gi|508723391|gb|EOY15288.1|DNA-binding bromodomain-containing protein, putative [Theobroma cacao];gi|508723390|gb|EOY15287.1|DNA-binding bromodomain-containing protein, putative [Theobroma cacao];gi|255539242|ref|XP_002510686.1|bromodomain-containing protein [Ricinus communis]/gi|223551387|gb|EEF52873.1| bromodo…
Ciclev10024204m.g	7.89067	0.0249978	[UP]	C2H2	zinc finger		gi|557545119|gb|ESR56097.1|hypothetical protein CICLE_v10024462mg, partial [Citrus clementina];gi|557545133|gb|ESR56111.1|hypothetical protein CICLE_v10024204mg, partial [Citrus clementina];gi|557545131|gb|ESR56109.1|hypothetical protein CICLE_v10023510mg, partial [Citrus clementina];gi|557545137|gb|ESR56115.1|hypothetical protein CICLE_v10021730mg [Citrus clementina];gi|557545136|gb|ESR56114.1|h…
CitrusTSA00236	7.69553	6.06932e-07	[UP]	C2H2	zinc finger protein zat10-like		gi|557555997|gb|ESR66011.1|hypothetical protein CICLE_v10007805mg [Citrus clementina];gi|565432651|ref|XP_006280373.1|hypothetical protein CARUB_v10026299mg [Capsella rubella]/gi|482549077|gb|EOA13271.1| hypothetical protein CARUB_v10026299mg [Capsella rubella];gi|296090038|emb|CBI39857.3|unnamed protein product [Vitis vinifera];gi|462402278|gb|EMJ07835.1|hypothetical protein PRUPE_ppa020870mg [P…
Ciclev10032646m.g	7.36661	1.48791e-06	[UP]	Hap3/NF-YB	transcription factor hap5a		gi|557539045|gb|ESR50089.1|hypothetical protein CICLE_v10032646mg [Citrus clementina]/gi|557539046|gb|ESR50090.1| hypothetical protein CICLE_v10032646mg [Citrus clementina]/gi|557539047|gb|ESR50091.1| hypothetical protein CICLE_v10032646mg [Citrus clementina];gi|449440548|ref|XP_004138046.1|PREDICTED: nuclear transcription factor Y subunit C-1-like [Cucumis sativus];gi|224136187|ref|XP_002322264.…
Ciclev10024047m.g	7.33822	0.0126178	[UP]	C2H2	zinc finger protein zat4-like		gi|557547591|gb|ESR58569.1|hypothetical protein CICLE_v10024047mg [Citrus clementina];gi|508704435|gb|EOX96331.1|C2H2-type zinc finger family protein [Theobroma cacao];gi|255541172|ref|XP_002511650.1|conserved hypothetical protein [Ricinus communis]/gi|223548830|gb|EEF50319.1| conserved hypothetical protein [Ricinus communis];gi|224063683|ref|XP_002301263.1|predicted protein [Populus trichocarpa]…
Ciclev10032216m.g	7.19737	0.0308693	[UP]	B3-Domain	b3 domain-containing transcription factor vrn1-like		gi|557539166|gb|ESR50210.1|hypothetical protein CICLE_v10032216mg [Citrus clementina];gi|557525054|gb|ESR36360.1|hypothetical protein CICLE_v10030217mg [Citrus clementina];gi|557525644|gb|ESR36950.1|hypothetical protein CICLE_v10028858mg [Citrus clementina];gi|557525052|gb|ESR36358.1|hypothetical protein CICLE_v10030007mg, partial [Citrus clementina];gi|557526010|gb|ESR37316.1|hypothetical protei…
Ciclev10025950m.g	7.12198	0.000110764	[UP]	MYB-HB-like	transcription factor myb1r1-like		gi|557528871|gb|ESR40121.1|hypothetical protein CICLE_v10025950mg [Citrus clementina];gi|351720685|ref|NP_001235649.1|MYB transcription factor MYB52 [Glycine max]/gi|110931652|gb|ABH02825.1| MYB transcription factor MYB52 [Glycine max];gi|508779668|gb|EOY26924.1|Myb-like transcription factor family protein [Theobroma cacao];gi|225442474|ref|XP_002278168.1|PREDICTED: uncharacterized protein LOC100…
Ciclev10025961m.g	7.01365	4.15471e-06	[UP]	AP2-EREBP	ethylene-responsive transcription factor rap2-4-like		gi|557530155|gb|ESR41405.1|hypothetical protein CICLE_v10025961mg [Citrus clementina];gi|508700255|gb|EOX92151.1|AP2/ERF domain-containing transcription factor, putative [Theobroma cacao];gi|262090294|gb|ACY25088.1|DREB1C [Gossypium hirsutum];gi|224083717|ref|XP_002307098.1|AP2/ERF domain-containing transcription factor [Populus trichocarpa]/gi|222856547|gb|EEE94094.1| hypothetical protein POPTR_…
Ciclev10005787m.g	6.91734	5.57429e-08	[UP]	AP2-EREBP	ethylene-responsive transcription factor		gi|557522665|gb|ESR34032.1|hypothetical protein CICLE_v10005787mg [Citrus clementina];gi|557522664|gb|ESR34031.1|hypothetical protein CICLE_v10005787mg [Citrus clementina];gi|508707717|gb|EOX99613.1|AP2 6l, putative [Theobroma cacao];gi|380306490|gb|AFD52632.1|AP2/ERF transcription factor [Jatropha curcas];gi|255543212|ref|XP_002512669.1|AP2 domain transcription factor RAP2.3, putative [Ricinus c…
CitrusTSA00423	6.86694	0.00378143	[UP]	BED-type(Zn)	elongation factor 1-alpha		gi|7340723|emb|CAB82966.1|putative protein [Arabidopsis thaliana];gi|565464462|ref|XP_006290230.1|hypothetical protein CARUB_v100024710mg, partial [Capsella rubella]/gi|482558936|gb|EOA23128.1| hypothetical protein CARUB_v100024710mg, partial [Capsella rubella];gi|357443375|ref|XP_003591965.1|Elongation factor 1-alpha [Medicago truncatula]/gi|355481013|gb|AES62216.1| Elongation factor 1-alpha [Me…
Ciclev10033714m.g	6.49622	0.0323584	[UP]	C2C2-YABBY	axial regulator yabby 4-like		gi|224107813|ref|XP_002314610.1|predicted protein [Populus trichocarpa]/gi|222863650|gb|EEF00781.1| INNER NO OUTER family protein [Populus trichocarpa];gi|462423518|gb|EMJ27781.1|hypothetical protein PRUPE_ppa023883mg [Prunus persica];gi|470124972|ref|XP_004298482.1|PREDICTED: axial regulator YABBY 4-like [Fragaria vesca subsp. vesca];gi|550333459|gb|EEE89139.2|hypothetical protein POPTR_0008s193…
Ciclev10013892m.g	6.21629	0.000326497	[UP]	FAR	far-red impaired response protein		gi|557530590|gb|ESR41773.1|hypothetical protein CICLE_v10013892mg, partial [Citrus clementina];gi|557544193|gb|ESR55171.1|hypothetical protein CICLE_v10023561mg [Citrus clementina];gi|557543921|gb|ESR54899.1|hypothetical protein CICLE_v10024536mg [Citrus clementina];gi|147777005|emb|CAN63412.1|hypothetical protein VITISV_011051 [Vitis vinifera];gi|147772141|emb|CAN64548.1|hypothetical protein VIT…
Ciclev10005261m.g	6.16104	0.00518698	[UP]	C2H2	ring-h2 finger protein atl16-like		gi|557522072|gb|ESR33439.1|hypothetical protein CICLE_v10005261mg [Citrus clementina];gi|508714119|gb|EOY06016.1|RING/U-box superfamily protein [Theobroma cacao];gi|550329366|gb|EEF00806.2|zinc finger family protein [Populus trichocarpa];gi|224107873|ref|XP_002314635.1|predicted protein [Populus trichocarpa];gi|462421212|gb|EMJ25475.1|hypothetical protein PRUPE_ppa019060mg [Prunus persica];gi|359…
Ciclev10032816m.g	5.8947	6.14459e-11	[UP]	WRKY	probable wrky transcription factor 75-like		gi|557540182|gb|ESR51226.1|hypothetical protein CICLE_v10032816mg [Citrus clementina];gi|346456306|gb|AEO31515.1|WRKY transcription factor B [Dimocarpus longan];gi|462423133|gb|EMJ27396.1|hypothetical protein PRUPE_ppa016153mg [Prunus persica];gi|470149140|ref|XP_004310100.1|PREDICTED: probable WRKY transcription factor 12-like [Fragaria vesca subsp. vesca];gi|198449163|gb|ACH88751.1|WRKY DNA bin…
Ciclev10020664m.g	5.80809	3.29252e-08	[UP]	C2H2	e3 ubiquitin-protein ligase at4g11680-like		gi|557547397|gb|ESR58375.1|hypothetical protein CICLE_v10020664mg [Citrus clementina];gi|449432181|ref|XP_004133878.1|PREDICTED: E3 ubiquitin-protein ligase At4g11680-like [Cucumis sativus]/gi|449480146|ref|XP_004155812.1| PREDICTED: E3 ubiquitin-protein ligase At4g11680-like [Cucumis sativus];gi|508704167|gb|EOX96063.1|RING/U-box superfamily protein, putative [Theobroma cacao];gi|255541482|ref|X…
Ciclev10017892m.g	5.76281	0.0193983	[UP]	PHD	phd finger protein male sterility 1-like		gi|557550677|gb|ESR61306.1|hypothetical protein CICLE_v10017892mg, partial [Citrus clementina];gi|225424488|ref|XP_002281717.1|PREDICTED: PHD finger protein MALE STERILITY 1 [Vitis vinifera]/gi|297737572|emb|CBI26773.3| unnamed protein product [Vitis vinifera];gi|224111394|ref|XP_002315838.1|predicted protein [Populus trichocarpa]/gi|222864878|gb|EEF02009.1| hypothetical protein POPTR_0010s11170g…
Ciclev10008972m.g	5.71923	2.67985e-11	[UP]	C2H2	cell growth-regulating nucleolar		gi|557554776|gb|ESR64790.1|hypothetical protein CICLE_v10008972mg [Citrus clementina];gi|508783095|gb|EOY30351.1|Zinc ion binding, putative isoform 2, partial [Theobroma cacao];gi|508783094|gb|EOY30350.1|Zinc ion binding, putative isoform 1 [Theobroma cacao];gi|225444834|ref|XP_002280767.1|PREDICTED: uncharacterized protein LOC100252615 [Vitis vinifera];gi|224087965|ref|XP_002308274.1|predicted p…
Ciclev10027175m.g	5.60322	0.00233489	[UP]	PHD	cysteine histidine-rich c1 domain family		gi|557529886|gb|ESR41136.1|hypothetical protein CICLE_v10027175mg, partial [Citrus clementina];gi|557551083|gb|ESR61712.1|hypothetical protein CICLE_v10014060mg [Citrus clementina];gi|557529993|gb|ESR41243.1|hypothetical protein CICLE_v10027267mg, partial [Citrus clementina];gi|557544968|gb|ESR55946.1|hypothetical protein CICLE_v10023780mg [Citrus clementina];gi|557529951|gb|ESR41201.1|hypothetic…
Ciclev10015731m.g	5.50506	0.00121149	[UP]	C2H2	e3 ubiquitin protein ligase rie1-like		gi|557550771|gb|ESR61400.1|hypothetical protein CICLE_v10015731mg [Citrus clementina];gi|557550772|gb|ESR61401.1|hypothetical protein CICLE_v10015731mg [Citrus clementina];gi|557550773|gb|ESR61402.1|hypothetical protein CICLE_v10015731mg [Citrus clementina];gi|359472593|ref|XP_002281277.2|PREDICTED: uncharacterized protein LOC100261060 [Vitis vinifera];gi|388502038|gb|AFK39085.1|unknown [Lotus ja…
Ciclev10003359m.g	5.48464	3.80546e-06	[UP]	LIM	gpn-loop gtpase 2-like		gi|255538048|ref|XP_002510089.1|XPA-binding protein, putative [Ricinus communis]/gi|223550790|gb|EEF52276.1| XPA-binding protein, putative [Ricinus communis];gi|356509777|ref|XP_003523622.1|PREDICTED: GPN-loop GTPase 2-like [Glycine max];gi|508723809|gb|EOY15706.1|P-loop containing nucleoside triphosphate hydrolases superfamily protein isoform 1 [Theobroma cacao]/gi|508723810|gb|EOY15707.1| P-loo…
Ciclev10027760m.g	5.4621	3.41667e-05	[UP]	PAZ-Argonaute	argonaute family protein		gi|557526328|gb|ESR37634.1|hypothetical protein CICLE_v10027760mg [Citrus clementina];gi|557526329|gb|ESR37635.1|hypothetical protein CICLE_v10027750mg [Citrus clementina];gi|557526326|gb|ESR37632.1|hypothetical protein CICLE_v10027752mg [Citrus clementina];gi|557526327|gb|ESR37633.1|hypothetical protein CICLE_v10027755mg [Citrus clementina];gi|557526325|gb|ESR37631.1|hypothetical protein CICLE_v…
Ciclev10010700m.g	5.45636	0.000114639	[UP]	Hap3/NF-YB	3-ketoacyl- synthase 11-like		gi|557554240|gb|ESR64254.1|hypothetical protein CICLE_v10007916mg [Citrus clementina];gi|557554239|gb|ESR64253.1|hypothetical protein CICLE_v10007916mg [Citrus clementina];gi|224089128|ref|XP_002308642.1|beta-ketoacyl-coa synthase family protein [Populus trichocarpa]/gi|222854618|gb|EEE92165.1| hypothetical protein POPTR_0006s26530g [Populus trichocarpa]/gi|550337140|gb|ERP59867.1| beta-ketoacyl-…
Ciclev10021265m.g	5.4535	0.0121284	[UP]	AP2-EREBP	AP2/ERF domain CitERF#4		gi|557541623|gb|ESR52601.1|hypothetical protein CICLE_v10021265mg [Citrus clementina];gi|224075092|ref|XP_002304554.1|AP2/ERF domain-containing transcription factor [Populus trichocarpa]/gi|222841986|gb|EEE79533.1| hypothetical protein POPTR_0003s13910g [Populus trichocarpa];gi|255537769|ref|XP_002509951.1|DNA binding protein, putative [Ricinus communis]/gi|223549850|gb|EEF51338.1| DNA binding pr…
Ciclev10024950m.g	5.42357	4.37227e-06	[UP]	Homobox-WOX	Homeobox-leucine zipper protein GLABRA 2; AltName: Full=HD-ZIP protein ATHB-10		gi|557528940|gb|ESR40190.1|hypothetical protein CICLE_v10024950mg [Citrus clementina];gi|508779555|gb|EOY26811.1|HD-ZIP IV family of homeobox-leucine zipper protein with lipid-binding START domain isoform 1 [Theobroma cacao];gi|255549944|ref|XP_002516023.1|homeobox protein, putative [Ricinus communis]/gi|223544928|gb|EEF46443.1| homeobox protein, putative [Ricinus communis];gi|356556218|ref|XP_00…
Ciclev10014153m.g	5.39728	9.96471e-05	[UP]	PAZ-Argonaute	protein argonaute 2-like		gi|557551357|gb|ESR61986.1|hypothetical protein CICLE_v10014153mg [Citrus clementina];gi|557551359|gb|ESR61988.1|hypothetical protein CICLE_v10014144mg [Citrus clementina];gi|255559055|ref|XP_002520550.1|eukaryotic translation initiation factor 2c, putative [Ricinus communis]/gi|223540264|gb|EEF41836.1| eukaryotic translation initiation factor 2c, putative [Ricinus communis];gi|224115502|ref|XP_0…
Ciclev10023952m.g	5.34783	3.18215e-06	[UP]	ssDNA-binding-TF	rna polymerase ii transcriptional coactivator kelp-like		gi|557541574|gb|ESR52552.1|hypothetical protein CICLE_v10023952mg [Citrus clementina];gi|351725209|ref|NP_001238108.1|uncharacterized protein LOC100499671 [Glycine max]/gi|255625681|gb|ACU13185.1| unknown [Glycine max];gi|351722649|ref|NP_001238275.1|uncharacterized protein LOC100305633 [Glycine max]/gi|255626145|gb|ACU13417.1| unknown [Glycine max];gi|561033599|gb|ESW32178.1|hypothetical protein…
Ciclev10011220m.g	5.19556	0.000313311	[UP]	WD40-like	kelch-like protein		gi|557531554|gb|ESR42737.1|hypothetical protein CICLE_v10011220mg [Citrus clementina];gi|561013327|gb|ESW12188.1|hypothetical protein PHAVU_008G092000g [Phaseolus vulgaris];gi|356566722|ref|XP_003551578.1|PREDICTED: uncharacterized protein LOC100811782 [Glycine max];gi|565458381|ref|XP_006287190.1|hypothetical protein CARUB_v10000362mg [Capsella rubella]/gi|482555896|gb|EOA20088.1| hypothetical p…
Ciclev10023776m.g	5.1549	0.0391363	[UP]	C2H2	zinc finger		gi|557545188|gb|ESR56166.1|hypothetical protein CICLE_v10023776mg [Citrus clementina];gi|557545131|gb|ESR56109.1|hypothetical protein CICLE_v10023510mg, partial [Citrus clementina];gi|557545137|gb|ESR56115.1|hypothetical protein CICLE_v10021730mg [Citrus clementina];gi|557545119|gb|ESR56097.1|hypothetical protein CICLE_v10024462mg, partial [Citrus clementina];gi|557545136|gb|ESR56114.1|hypothetic…
Ciclev10011588m.g	5.15427	0.00036222	[UP]	AP2-EREBP	ethylene-responsive transcription factor rap2-7-like		gi|557530951|gb|ESR42134.1|hypothetical protein CICLE_v10011588mg [Citrus clementina];gi|557530952|gb|ESR42135.1|hypothetical protein CICLE_v10011588mg [Citrus clementina];gi|224068644|ref|XP_002326164.1|AP2 domain-containing transcription factor [Populus trichocarpa]/gi|550336206|gb|ERP59299.1| hypothetical protein POPTR_0006s13460g [Populus trichocarpa];gi|449448938|ref|XP_004142222.1|PREDICTED…
Ciclev10015986m.g	5.12002	0.0214968	[UP]	MYB-HB-like	transcription factor myb21-like		gi|557551061|gb|ESR61690.1|hypothetical protein CICLE_v10015986mg [Citrus clementina];gi|508708222|gb|EOY00119.1|Myb domain protein 62, putative [Theobroma cacao];gi|462420112|gb|EMJ24375.1|hypothetical protein PRUPE_ppa009143mg [Prunus persica];gi|550332898|gb|EEE88831.2|hypothetical protein POPTR_0008s12130g [Populus trichocarpa];gi|224099383|ref|XP_002311464.1|predicted protein [Populus tricho…
Ciclev10025735m.g	5.09566	0.000396625	[UP]	bHLH	basic helix-loop-helix dna-binding superfamily isoform 1		gi|557527908|gb|ESR39158.1|hypothetical protein CICLE_v10025735mg [Citrus clementina];gi|359480799|ref|XP_002277966.2|PREDICTED: uncharacterized protein LOC100245665 [Vitis vinifera]/gi|296082405|emb|CBI21410.3| unnamed protein product [Vitis vinifera];gi|295881692|gb|ADG56590.1|ALCATRAZ/SPATULA-like protein [Prunus persica];gi|508699567|gb|EOX91463.1|Homeodomain-like superfamily protein, putativ…
Ciclev10001534m.g	5.05204	8.86785e-09	[UP]	C2H2	uncharacterized zinc finger protein at4g06634-like		gi|557533852|gb|ESR44970.1|hypothetical protein CICLE_v10001534mg [Citrus clementina];gi|557533858|gb|ESR44976.1|hypothetical protein CICLE_v10003892mg [Citrus clementina];gi|557533856|gb|ESR44974.1|hypothetical protein CICLE_v10003783mg [Citrus clementina];gi|147819063|emb|CAN73771.1|hypothetical protein VITISV_038786 [Vitis vinifera];gi|224129640|ref|XP_002328766.1|predicted protein [Populus tr…
Ciclev10007609m.g	5.01066	2.06716e-15	[UP]	WD40-like	eukaryotic translation initiation factor 3 subunit b-like		gi|557553464|gb|ESR63478.1|hypothetical protein CICLE_v100076092mg, partial [Citrus clementina];gi|508705052|gb|EOX96948.1|Translation initiation factor 3B1 isoform 2 [Theobroma cacao];gi|508705051|gb|EOX96947.1|Translation initiation factor 3B1 isoform 1 [Theobroma cacao];gi|224089426|ref|XP_002308719.1|predicted protein [Populus trichocarpa]/gi|222854695|gb|EEE92242.1| Eukaryotic translation in…
Ciclev10033545m.g	4.99466	1.0225e-05	[UP]	BTB-POZ	protein far1-related sequence 6-like		gi|462410083|gb|EMJ15417.1|hypothetical protein PRUPE_ppa023217mg [Prunus persica];gi|77552617|gb|ABA95414.1|transposon protein, putative, unclassified [Oryza sativa Japonica Group];gi|222616421|gb|EEE52553.1|hypothetical protein OsJ_34801 [Oryza sativa Japonica Group];gi|462394484|gb|EMJ00283.1|hypothetical protein PRUPE_ppa019160mg, partial [Prunus persica];gi|356528708|ref|XP_003532941.1|PREDI…
Ciclev10000011m.g	4.90953	6.47168e-06	[UP]	Homeodomain-LIKE	lysine-specific histone demethylase-like protein		gi|557537243|gb|ESR48361.1|hypothetical protein CICLE_v10000011mg [Citrus clementina]/gi|557537244|gb|ESR48362.1| hypothetical protein CICLE_v10000011mg [Citrus clementina];gi|508723035|gb|EOY14932.1|Lysine-specific histone demethylase 1 isoform 3 [Theobroma cacao]/gi|508723036|gb|EOY14933.1| Lysine-specific histone demethylase 1 isoform 3 [Theobroma cacao]/gi|508723037|gb|EOY14934.1| Lysine-spec…
Ciclev10027305m.g	4.86719	0.0304141	[UP]	AP2-EREBP	ethylene-responsive transcription factor win1-like		gi|557529256|gb|ESR40506.1|hypothetical protein CICLE_v10027305mg [Citrus clementina];gi|527196879|gb|EPS65581.1|hypothetical protein M569_09197 [Genlisea aurea];gi|356546164|ref|XP_003541501.1|PREDICTED: ethylene-responsive transcription factor WIN1-like [Glycine max];gi|356565177|ref|XP_003550820.1|PREDICTED: ethylene-responsive transcription factor WIN1-like [Glycine max];gi|462412903|gb|EMJ17…
Ciclev10011813m.g	4.84807	3.17628e-06	[UP]	C2H2	ring u-box domain-containing protein		gi|557531952|gb|ESR43135.1|hypothetical protein CICLE_v10011813mg [Citrus clementina];gi|255579773|ref|XP_002530725.1|rnf5, putative [Ricinus communis]/gi|223529739|gb|EEF31679.1| rnf5, putative [Ricinus communis];gi|508717623|gb|EOY09520.1|RING/U-box superfamily protein isoform 1 [Theobroma cacao]/gi|508717624|gb|EOY09521.1| RING/U-box superfamily protein isoform 1 [Theobroma cacao]/gi|508717625…
Ciclev10012756m.g	4.84649	0.0214968	[UP]	Znf-B	platz transcription factor family protein		gi|550330764|gb|EEE88268.2|hypothetical protein POPTR_0009s00830g [Populus trichocarpa];gi|224106874|ref|XP_002314313.1|predicted protein [Populus trichocarpa];gi|557530439|gb|ESR41622.1|hypothetical protein CICLE_v10012756mg [Citrus clementina];gi|557530438|gb|ESR41621.1|hypothetical protein CICLE_v10012756mg [Citrus clementina];gi|557530440|gb|ESR41623.1|hypothetical protein CICLE_v10012756mg […
Ciclev10025157m.g	4.81324	0.0470762	[UP]	FAR	protein far1-related sequence 6-like		gi|557529369|gb|ESR40619.1|hypothetical protein CICLE_v10025157mg [Citrus clementina];gi|508778645|gb|EOY25901.1|Far1-related sequence 6 [Theobroma cacao];gi|359482712|ref|XP_002263562.2|PREDICTED: protein FAR1-RELATED SEQUENCE 6-like [Vitis vinifera];gi|462411160|gb|EMJ16209.1|hypothetical protein PRUPE_ppa002486mg [Prunus persica];gi|147827400|emb|CAN75286.1|hypothetical protein VITISV_037637 […
Ciclev10028083m.g	4.79361	9.84704e-06	[UP]	CCHC(Zn)	mutator-like transposase isoform 1		gi|557524625|gb|ESR35931.1|hypothetical protein CICLE_v10028083mg [Citrus clementina];gi|225429092|ref|XP_002269076.1|PREDICTED: uncharacterized protein LOC100253276 isoform 1 [Vitis vinifera]/gi|359475510|ref|XP_003631693.1| PREDICTED: uncharacterized protein LOC100253276 isoform 2 [Vitis vinifera]/gi|147838852|emb|CAN72363.1| hypothetical protein VITISV_011058 [Vitis vinifera];gi|508705374|gb|E…
Ciclev10003160m.g	4.5657	0.000212552	[UP]	LIM	pollen-specific protein sf3-like		gi|557533691|gb|ESR44809.1|hypothetical protein CICLE_v10003359mg [Citrus clementina];gi|557533692|gb|ESR44810.1|hypothetical protein CICLE_v10003747mg [Citrus clementina];gi|557533693|gb|ESR44811.1|hypothetical protein CICLE_v10003160mg [Citrus clementina];gi|449441328|ref|XP_004138434.1|PREDICTED: pollen-specific protein SF3-like [Cucumis sativus]/gi|449516649|ref|XP_004165359.1| PREDICTED: pol…
Ciclev10021132m.g	4.51292	1.33228e-08	[UP]	AP2-EREBP	ethylene-responsive transcription		gi|557547675|gb|ESR58653.1|hypothetical protein CICLE_v10021132mg [Citrus clementina];gi|255541050|ref|XP_002511589.1|Ethylene-responsive transcription factor, putative [Ricinus communis]/gi|223548769|gb|EEF50258.1| Ethylene-responsive transcription factor, putative [Ricinus communis];gi|292668939|gb|ADE41124.1|AP2 domain class transcription factor [Malus domestica];gi|557547676|gb|ESR58654.1|hyp…
Ciclev10024143m.g	4.48892	0.0075367	[UP]	AP2-EREBP	ethylene-responsive transcription		gi|557547677|gb|ESR58655.1|hypothetical protein CICLE_v10024143mg [Citrus clementina];gi|557547679|gb|ESR58657.1|hypothetical protein CICLE_v10023677mg [Citrus clementina];gi|557547680|gb|ESR58658.1|hypothetical protein CICLE_v10021995mg [Citrus clementina];gi|462399602|gb|EMJ05270.1|hypothetical protein PRUPE_ppb014367mg [Prunus persica];gi|508704565|gb|EOX96461.1|Ethylene-responsive element bin…
Ciclev10026774m.g	4.48601	0.000656155	[UP]	WD40-like	transducin family protein		gi|557529560|gb|ESR40810.1|hypothetical protein CICLE_v10026774mg [Citrus clementina];gi|557529539|gb|ESR40789.1|hypothetical protein CICLE_v10025978mg [Citrus clementina];gi|194466247|gb|ACF74354.1|putative mRNA export protein [Arachis hypogaea];gi|255631778|gb|ACU16256.1|unknown [Glycine max];gi|502118278|ref|XP_004496188.1|PREDICTED: rae1-like protein At1g80670-like [Cicer arietinum];gi|356558…
Ciclev10012160m.g	4.48393	0.00580771	[UP]	C3H-WRC/GRF	ring u-box superfamily protein isoform 1		gi|557531951|gb|ESR43134.1|hypothetical protein CICLE_v10012160mg [Citrus clementina];gi|557531950|gb|ESR43133.1|hypothetical protein CICLE_v10013414mg, partial [Citrus clementina];gi|557531952|gb|ESR43135.1|hypothetical protein CICLE_v10011813mg [Citrus clementina];gi|508717619|gb|EOY09516.1|Uncharacterized protein TCM_024932 [Theobroma cacao];gi|550336750|gb|EEE91884.2|hypothetical protein POPT…
Ciclev10026387m.g	4.45213	0.011251	[UP]	C2H2	nep1-interacting protein 1-like		gi|557527357|gb|ESR38607.1|hypothetical protein CICLE_v10026387mg [Citrus clementina];gi|255579580|ref|XP_002530631.1|RING-H2 finger protein ATL4M, putative [Ricinus communis]/gi|223529804|gb|EEF31739.1| RING-H2 finger protein ATL4M, putative [Ricinus communis];gi|550338620|gb|ERP60840.1|zinc finger family protein [Populus trichocarpa];gi|470102664|ref|XP_004287771.1|PREDICTED: NEP1-interacting p…
Ciclev10030553m.g	4.4441	0.000620276	[UP]	PHD	ran gtpase binding		gi|557540863|gb|ESR51907.1|hypothetical protein CICLE_v10030553mg [Citrus clementina];gi|557540862|gb|ESR51906.1|hypothetical protein CICLE_v10030553mg [Citrus clementina];gi|508710074|gb|EOY01971.1|Regulator of chromosome condensation (RCC1) family with FYVE zinc finger domain, putative isoform 1 [Theobroma cacao]/gi|508710075|gb|EOY01972.1| Regulator of chromosome condensation (RCC1) family wit…
Ciclev10015413m.g	4.41224	2.6972e-12	[UP]	HSF-type-DNA-binding	heat stress transcription factor a-4b-like		gi|557550638|gb|ESR61267.1|hypothetical protein CICLE_v10015413mg [Citrus clementina];gi|302398871|gb|ADL36730.1|HSF domain class transcription factor [Malus domestica];gi|470134766|ref|XP_004303209.1|PREDICTED: heat stress transcription factor A-4b-like [Fragaria vesca subsp. vesca];gi|225446710|ref|XP_002278037.1|PREDICTED: heat stress transcription factor A-4b [Vitis vinifera];gi|508701025|gb|…
Ciclev10032012m.g	4.41133	0.000401504	[UP]	WRKY	probable wrky transcription factor 28-like		gi|557539362|gb|ESR50406.1|hypothetical protein CICLE_v10032012mg [Citrus clementina];gi|225446835|ref|XP_002283603.1|PREDICTED: probable WRKY transcription factor 28 [Vitis vinifera]/gi|302143547|emb|CBI22108.3| unnamed protein product [Vitis vinifera];gi|388324557|gb|AFK27602.1|WRKY71 [Vitis amurensis];gi|224066567|ref|XP_002302140.1|predicted protein [Populus trichocarpa]/gi|222843866|gb|EEE81…
CitrusTSA02009	4.38427	0.000131982	[UP]	PHD	protein binding		gi|508723668|gb|EOY15565.1|Zinc finger family protein [Theobroma cacao];gi|255537858|ref|XP_002509994.1|protein binding protein, putative [Ricinus communis]/gi|223550695|gb|EEF52181.1| protein binding protein, putative [Ricinus communis];gi|359492986|ref|XP_002285586.2|PREDICTED: uncharacterized protein LOC100253915 [Vitis vinifera];gi|462421404|gb|EMJ25667.1|hypothetical protein PRUPE_ppa022581m…
CitrusTSA00427	4.37933	0.0208498	[UP]	C3H	zinc finger ccch domain-containing protein 43-like		gi|508710755|gb|EOY02652.1|Zinc finger C-x8-C-x5-C-x3-H type family protein isoform 2 [Theobroma cacao];gi|508710754|gb|EOY02651.1|Zinc finger C-x8-C-x5-C-x3-H type family protein isoform 1 [Theobroma cacao];gi|356507323|ref|XP_003522417.1|PREDICTED: zinc finger CCCH domain-containing protein 43-like [Glycine max];gi|356513852|ref|XP_003525622.1|PREDICTED: zinc finger CCCH domain-containing prote…
Ciclev10000976m.g	4.27955	0.000743401	[UP]	ARF	auxin response factor 3-like		gi|557533816|gb|ESR44934.1|hypothetical protein CICLE_v100009761mg, partial [Citrus clementina];gi|557552031|gb|ESR62660.1|hypothetical protein CICLE_v10014391mg [Citrus clementina];gi|557533815|gb|ESR44933.1|hypothetical protein CICLE_v100009762mg, partial [Citrus clementina];gi|357136486|ref|XP_003569835.1|PREDICTED: auxin response factor 3-like [Brachypodium distachyon];gi|508785806|gb|EOY3306…
Ciclev10027750m.g	4.26605	0.000546252	[UP]	PAZ-Argonaute	eukaryotic translation initiation factor		gi|449520607|ref|XP_004167325.1|PREDICTED: LOW QUALITY PROTEIN: protein argonaute 5-like [Cucumis sativus];gi|255565533|ref|XP_002523757.1|eukaryotic translation initiation factor 2c, putative [Ricinus communis]/gi|223537061|gb|EEF38697.1| eukaryotic translation initiation factor 2c, putative [Ricinus communis];gi|449443600|ref|XP_004139565.1|PREDICTED: protein argonaute 5-like [Cucumis sativus];…
Ciclev10022778m.g	4.20138	0.00649337	[UP]	Hap3/NF-YB	histone h2a		gi|557546452|gb|ESR57430.1|hypothetical protein CICLE_v10022778mg [Citrus clementina];gi|508703008|gb|EOX94904.1|Gamma histone variant H2AX [Theobroma cacao];gi|470108825|ref|XP_004290709.1|PREDICTED: probable histone H2AXa-like [Fragaria vesca subsp. vesca];gi|508719361|gb|EOY11258.1|Histone superfamily protein [Theobroma cacao];gi|224123274|ref|XP_002319038.1|histone 2 [Populus trichocarpa];gi|…
Ciclev10001051m.g	4.14877	0.00194099	[UP]	bZIP	light-inducible protein cprf2-like		gi|557535052|gb|ESR46170.1|hypothetical protein CICLE_v10001051mg [Citrus clementina];gi|508719179|gb|EOY11076.1|Light-inducible protein CPRF-2, putative [Theobroma cacao];gi|255580955|ref|XP_002531296.1|Light-inducible protein CPRF-2, putative [Ricinus communis]/gi|223529129|gb|EEF31109.1| Light-inducible protein CPRF-2, putative [Ricinus communis];gi|224131278|ref|XP_002328499.1|predicted prote…
Ciclev10030007m.g	4.14863	0.00153167	[UP]	B3-Domain	dna binding		gi|557525052|gb|ESR36358.1|hypothetical protein CICLE_v10030007mg, partial [Citrus clementina];gi|557525054|gb|ESR36360.1|hypothetical protein CICLE_v10030217mg [Citrus clementina];gi|557539166|gb|ESR50210.1|hypothetical protein CICLE_v10032216mg [Citrus clementina];gi|557525644|gb|ESR36950.1|hypothetical protein CICLE_v10028858mg [Citrus clementina];gi|557525044|gb|ESR36350.1|hypothetical protei…
Ciclev10027772m.g	4.13701	8.63576e-06	[UP]	SNF2	dna repair and recombination protein rad54-like		gi|557524966|gb|ESR36272.1|hypothetical protein CICLE_v10027772mg [Citrus clementina];gi|508706339|gb|EOX98235.1|DNA repair and recombination protein RAD54-like isoform 1 [Theobroma cacao];gi|508706341|gb|EOX98237.1|RAD54 isoform 3 [Theobroma cacao];gi|462396141|gb|EMJ01940.1|hypothetical protein PRUPE_ppa024484mg [Prunus persica];gi|508706340|gb|EOX98236.1|RAD54 isoform 2 [Theobroma cacao];gi|50…
Ciclev10020499m.g	4.12328	0.0445367	[UP]	C2H2	zinc finger protein zat9-like		gi|557547590|gb|ESR58568.1|hypothetical protein CICLE_v10020499mg [Citrus clementina];gi|225453529|ref|XP_002278670.1|PREDICTED: zinc finger protein ZAT9-like isoform 1 [Vitis vinifera];gi|224063685|ref|XP_002301264.1|predicted protein [Populus trichocarpa]/gi|222842990|gb|EEE80537.1| zinc finger family protein [Populus trichocarpa];gi|462415920|gb|EMJ20657.1|hypothetical protein PRUPE_ppa021208m…
Ciclev10017778m.g	4.11486	0.00246855	[UP]	BES/BZR	brassinazole-resistant 1		gi|557551528|gb|ESR62157.1|hypothetical protein CICLE_v10017778mg [Citrus clementina];gi|255564399|ref|XP_002523196.1|BRASSINAZOLE-RESISTANT 1 protein, putative [Ricinus communis]/gi|223537603|gb|EEF39227.1| BRASSINAZOLE-RESISTANT 1 protein, putative [Ricinus communis];gi|470119001|ref|XP_004295606.1|PREDICTED: BES1/BZR1 homolog protein 1-like [Fragaria vesca subsp. vesca];gi|462408712|gb|EMJ1404…
Ciclev10010891m.g	4.0403	8.34116e-06	[UP]	MYB-HB-like	helicase domino-like		gi|557531913|gb|ESR43096.1|hypothetical protein CICLE_v10010891mg [Citrus clementina];gi|508717787|gb|EOY09684.1|SNF2 domain-containing protein / helicase domain-containing protein isoform 1 [Theobroma cacao];gi|508717788|gb|EOY09685.1|SNF2 domain-containing protein / helicase domain-containing protein isoform 2 [Theobroma cacao];gi|508717789|gb|EOY09686.1|SNF2 domain-containing protein / helicas…
Ciclev10014437m.g	4.00202	5.57731e-09	[UP]	C3H	Zinc finger CCCH domain-containing protein 56; Short=AtC3H56		gi|557548729|gb|ESR59358.1|hypothetical protein CICLE_v10014437mg [Citrus clementina]/gi|557548730|gb|ESR59359.1| hypothetical protein CICLE_v10014437mg [Citrus clementina]/gi|557548731|gb|ESR59360.1| hypothetical protein CICLE_v10014437mg [Citrus clementina];gi|147805931|emb|CAN74402.1|hypothetical protein VITISV_043632 [Vitis vinifera];gi|359478381|ref|XP_003632114.1|PREDICTED: zinc finger CCCH…
Ciclev10029372m.g	3.93637	0.0114884	[UP]	B3-Domain	b3 domain-containing protein os11g0197600-like		gi|557525019|gb|ESR36325.1|hypothetical protein CICLE_v10029372mg [Citrus clementina];gi|470120285|ref|XP_004296236.1|PREDICTED: B3 domain-containing protein Os11g0197600-like [Fragaria vesca subsp. vesca];gi|470106399|ref|XP_004289560.1|PREDICTED: B3 domain-containing protein Os11g0197600-like [Fragaria vesca subsp. vesca];gi|359475406|ref|XP_003631680.1|PREDICTED: B3 domain-containing protein O…
Ciclev10000893m.g	3.92569	0.000166454	[UP]	C2H2	ring finger		gi|557535009|gb|ESR46127.1|hypothetical protein CICLE_v10000893mg [Citrus clementina];gi|557535010|gb|ESR46128.1|hypothetical protein CICLE_v10000893mg [Citrus clementina];gi|508778143|gb|EOY25399.1|RING/U-box superfamily protein, putative [Theobroma cacao];gi|224074629|ref|XP_002304401.1|predicted protein [Populus trichocarpa];gi|550342913|gb|EEE79380.2|hypothetical protein POPTR_0003s10580g [Po…
Ciclev10010271m.g	3.90101	0.00811955	[UP]	C2H2	ring-h2 finger protein atl43-like		gi|557556433|gb|ESR66447.1|hypothetical protein CICLE_v10010271mg, partial [Citrus clementina];gi|225445990|ref|XP_002267344.1|PREDICTED: RING-H2 finger protein ATL43-like [Vitis vinifera];gi|255540603|ref|XP_002511366.1|ring finger protein, putative [Ricinus communis]/gi|223550481|gb|EEF51968.1| ring finger protein, putative [Ricinus communis];gi|297735430|emb|CBI17870.3|unnamed protein product …
Ciclev10001478m.g	3.86023	0.0155212	[UP]	C2H2	e3 ubiquitin-protein ligase atl6-like		gi|557535384|gb|ESR46502.1|hypothetical protein CICLE_v10001478mg [Citrus clementina];gi|508719516|gb|EOY11413.1|RING/U-box superfamily protein, putative isoform 1 [Theobroma cacao]/gi|508719517|gb|EOY11414.1| RING/U-box superfamily protein, putative isoform 1 [Theobroma cacao];gi|462401196|gb|EMJ06753.1|hypothetical protein PRUPE_ppa008615mg [Prunus persica];gi|255542560|ref|XP_002512343.1|ring …
Ciclev10032639m.g	3.84857	6.52777e-06	[UP]	C2H2	e3 ubiquitin-protein ligase ring1-like		gi|557540901|gb|ESR51945.1|hypothetical protein CICLE_v10032639mg [Citrus clementina];gi|508710007|gb|EOY01904.1|RING/U-box superfamily protein, putative [Theobroma cacao];gi|224112257|ref|XP_002316133.1|predicted protein [Populus trichocarpa]/gi|118483434|gb|ABK93617.1| unknown [Populus trichocarpa]/gi|222865173|gb|EEF02304.1| zinc finger family protein [Populus trichocarpa];gi|118489087|gb|ABK9…
CitrusTSA03124	3.82576	7.53678e-05	[UP]	NAM	transcription factor-like protein		gi|508727614|gb|EOY19511.1|Transcription factor-like protein [Theobroma cacao];gi|557532545|gb|ESR43728.1|hypothetical protein CICLE_v10013622mg, partial [Citrus clementina];gi|508727640|gb|EOY19537.1|Transcription factor-like protein [Theobroma cacao];gi|557532535|gb|ESR43718.1|hypothetical protein CICLE_v10013730mg [Citrus clementina];gi|557532532|gb|ESR43715.1|hypothetical protein CICLE_v10013…
Ciclev10019087m.g	3.68831	0.0027746	[UP]	BTB-POZ	arm repeat protein interacting with abf2-like		gi|557546330|gb|ESR57308.1|hypothetical protein CICLE_v10019087mg [Citrus clementina];gi|255559438|ref|XP_002520739.1|protein binding protein, putative [Ricinus communis]/gi|223540124|gb|EEF41701.1| protein binding protein, putative [Ricinus communis];gi|481048333|gb|AGJ98231.1|PIB25 armadillo repeat protein [Petunia x hybrida];gi|565372387|ref|XP_006352777.1|PREDICTED: ARM REPEAT PROTEIN INTERAC…
Ciclev10007263m.g	3.67686	0.000964448	[UP]	PHD	zinc finger		gi|557555111|gb|ESR65125.1|hypothetical protein CICLE_v10007263mg [Citrus clementina];gi|508781266|gb|EOY28522.1|Phosphoinositide binding, putative [Theobroma cacao];gi|224116306|ref|XP_002317265.1|predicted protein [Populus trichocarpa];gi|550340204|gb|EEE86147.2|tetratricopeptide repeat-containing family protein [Populus trichocarpa];gi|224078806|ref|XP_002305636.1|predicted protein [Populus tr…
Ciclev10001827m.g	3.6096	0.0227572	[UP]	C2H2	forkhead box protein isoform 1		gi|557536230|gb|ESR47348.1|hypothetical protein CICLE_v10001827mg [Citrus clementina]/gi|557536231|gb|ESR47349.1| hypothetical protein CICLE_v10001827mg [Citrus clementina]/gi|557536232|gb|ESR47350.1| hypothetical protein CICLE_v10001827mg [Citrus clementina];gi|255545542|ref|XP_002513831.1|conserved hypothetical protein [Ricinus communis]/gi|223546917|gb|EEF48414.1| conserved hypothetical protei…
Ciclev10027689m.g	3.55177	0.0022327	[UP]	PHD	chromodomain helicase-dna-binding protein		gi|557527025|gb|ESR38331.1|hypothetical protein CICLE_v10027689mg [Citrus clementina];gi|557527024|gb|ESR38330.1|hypothetical protein CICLE_v10027689mg [Citrus clementina];gi|508786435|gb|EOY33691.1|PHD finger transcription factor, putative [Theobroma cacao];gi|462402700|gb|EMJ08257.1|hypothetical protein PRUPE_ppa027179mg, partial [Prunus persica];gi|470119334|ref|XP_004295769.1|PREDICTED: uncha…
Ciclev10008675m.g	3.53183	0.00146386	[UP]	bZIP	afadin- and alpha-actinin-binding		gi|297735397|emb|CBI17837.3|unnamed protein product [Vitis vinifera];gi|508784621|gb|EOY31877.1|Afadin- and alpha-actinin-binding protein isoform 1 [Theobroma cacao];gi|557556593|gb|ESR66607.1|hypothetical protein CICLE_v10008675mg [Citrus clementina]/gi|557556594|gb|ESR66608.1| hypothetical protein CICLE_v10008675mg [Citrus clementina];gi|550318429|gb|EEF03615.2|hypothetical protein POPTR_0018s0…
Ciclev10030332m.g	3.50887	0.0436648	[UP]	LIM	pollen-specific protein sf3-like		gi|557537753|gb|ESR48797.1|hypothetical protein CICLE_v10032838mg [Citrus clementina]/gi|557537754|gb|ESR48798.1| hypothetical protein CICLE_v10032838mg [Citrus clementina];gi|449441328|ref|XP_004138434.1|PREDICTED: pollen-specific protein SF3-like [Cucumis sativus]/gi|449516649|ref|XP_004165359.1| PREDICTED: pollen-specific protein SF3-like [Cucumis sativus];gi|225449230|ref|XP_002279922.1|PREDI…
Ciclev10021287m.g	3.47676	0.00866082	[UP]	HSF-type-DNA-binding	heat stress transcription factor b-2b-like		gi|557542829|gb|ESR53807.1|hypothetical protein CICLE_v10021287mg [Citrus clementina];gi|225426819|ref|XP_002283139.1|PREDICTED: heat stress transcription factor B-2b [Vitis vinifera];gi|289466351|gb|ADC94861.1|HSP transcription factor [Vitis pseudoreticulata];gi|147852112|emb|CAN82265.1|hypothetical protein VITISV_009283 [Vitis vinifera];gi|297742579|emb|CBI34728.3|unnamed protein product [Vitis…
Ciclev10024121m.g	3.44547	0.000189635	[UP]	TTF-type(Zn)	zinc finger mym-type protein		gi|557543938|gb|ESR54916.1|hypothetical protein CICLE_v10018973mg [Citrus clementina];gi|557544474|gb|ESR55452.1|hypothetical protein CICLE_v10023755mg [Citrus clementina];gi|557543937|gb|ESR54915.1|hypothetical protein CICLE_v10018973mg [Citrus clementina];gi|557541610|gb|ESR52588.1|hypothetical protein CICLE_v10023986mg [Citrus clementina];gi|557543942|gb|ESR54920.1|hypothetical protein CICLE_v…
Ciclev10003571m.g	3.37815	0.0457207	[UP]	CCHC(Zn)	dnaj heat shock n-terminal domain-containing protein		gi|557534810|gb|ESR45928.1|hypothetical protein CICLE_v10003571mg, partial [Citrus clementina];gi|255583839|ref|XP_002532671.1|conserved hypothetical protein [Ricinus communis]/gi|223527604|gb|EEF29718.1| conserved hypothetical protein [Ricinus communis];gi|508717234|gb|EOY09131.1|Heat shock protein DnaJ with tetratricopeptide repeat, putative isoform 1 [Theobroma cacao];gi|550335460|gb|EEE92452.…
CitrusTSA01684	3.32218	0.00471236	[UP]	CCHC(Zn)	cc-nbs-lrr resistance isoform 1		gi|557534020|gb|ESR45138.1|hypothetical protein CICLE_v10004042mg, partial [Citrus clementina];gi|508779758|gb|EOY27014.1|Cc-nbs-lrr resistance protein, putative [Theobroma cacao];gi|550327160|gb|ERP54909.1|hypothetical protein POPTR_0012s151301g, partial [Populus trichocarpa];gi|550327157|gb|ERP54906.1|hypothetical protein POPTR_0012s15110g [Populus trichocarpa];gi|508779761|gb|EOY27017.1|Cc-nbs…
Ciclev10032170m.g	3.30908	0.000296584	[UP]	CCHC(Zn)	splicing factor		gi|413942177|gb|AFW74826.1|hypothetical protein ZEAMMB73_867689 [Zea mays];gi|149390510|gb|ABR25316.1|splicing factor [Oryza sativa Indica Group];gi|224138530|ref|XP_002322837.1|predicted protein [Populus trichocarpa];gi|224088597|ref|XP_002308490.1|predicted protein [Populus trichocarpa]/gi|550336916|gb|ERP59784.1| zinc knuckle family protein [Populus trichocarpa];gi|557538348|gb|ESR49392.1|hypo…
Ciclev10007654m.g	3.30102	3.50104e-09	[UP]	Bromodomain	bromodomain-containing protein		gi|557555618|gb|ESR65632.1|hypothetical protein CICLE_v10007654mg [Citrus clementina];gi|557555619|gb|ESR65633.1|hypothetical protein CICLE_v10007654mg [Citrus clementina];gi|359494049|ref|XP_002277977.2|PREDICTED: uncharacterized protein LOC100267501 [Vitis vinifera];gi|147776966|emb|CAN63414.1|hypothetical protein VITISV_007685 [Vitis vinifera];gi|508720414|gb|EOY12311.1|Bromodomain-containing …
Ciclev10025009m.g	3.27579	0.00121135	[UP]	SAP	apoptotic chromatin condensation inducer in the nucleus		gi|557530114|gb|ESR41364.1|hypothetical protein CICLE_v10025009mg [Citrus clementina];gi|224081194|ref|XP_002306329.1|predicted protein [Populus trichocarpa]/gi|222855778|gb|EEE93325.1| SAP domain-containing family protein [Populus trichocarpa];gi|508700316|gb|EOX92212.1|SAP domain-containing protein isoform 2 [Theobroma cacao];gi|508700315|gb|EOX92211.1|SAP domain-containing protein isoform 1 [T…
Ciclev10021730m.g	3.24034	0.00846757	[UP]	C2H2	zinc finger		gi|557545137|gb|ESR56115.1|hypothetical protein CICLE_v10021730mg [Citrus clementina];gi|557545136|gb|ESR56114.1|hypothetical protein CICLE_v10021730mg [Citrus clementina]/gi|557545138|gb|ESR56116.1| hypothetical protein CICLE_v10021730mg [Citrus clementina];gi|557545135|gb|ESR56113.1|hypothetical protein CICLE_v10023603mg [Citrus clementina];gi|557545119|gb|ESR56097.1|hypothetical protein CICLE_…
Ciclev10032332m.g	3.19318	4.9388e-05	[UP]	Nin-like	hypothetical protein CICLE_v10032332mg		gi|557539352|gb|ESR50396.1|hypothetical protein CICLE_v10032332mg [Citrus clementina];gi|118489510|gb|ABK96557.1|unknown [Populus trichocarpa x Populus deltoides];gi|224062696|ref|XP_002300875.1|predicted protein [Populus trichocarpa]/gi|222842601|gb|EEE80148.1| hypothetical protein POPTR_0002s05980g [Populus trichocarpa];gi|470136188|ref|XP_004303879.1|PREDICTED: uncharacterized protein LOC10131…
Ciclev10003963m.g	3.15845	0.00219424	[UP]	WD40-like	wd repeat-containing protein 82-b-like		gi|557533696|gb|ESR44814.1|hypothetical protein CICLE_v10001790mg [Citrus clementina];gi|557533695|gb|ESR44813.1|hypothetical protein CICLE_v10001790mg [Citrus clementina];gi|356554143|ref|XP_003545408.1|PREDICTED: WD repeat-containing protein 82-B-like [Glycine max];gi|462397774|gb|EMJ03442.1|hypothetical protein PRUPE_ppa008770mg [Prunus persica];gi|147857700|emb|CAN80813.1|hypothetical protein…
Ciclev10012372m.g	3.1291	4.48634e-05	[UP]	FAR	protein far1-related sequence 6-like		gi|557530759|gb|ESR41942.1|hypothetical protein CICLE_v10012372mg [Citrus clementina];gi|508717827|gb|EOY09724.1|Far-red impaired responsive family protein, putative [Theobroma cacao];gi|462401232|gb|EMJ06789.1|hypothetical protein PRUPE_ppa008878mg [Prunus persica];gi|470132635|ref|XP_004302184.1|PREDICTED: protein FAR1-RELATED SEQUENCE 12-like isoform 1 [Fragaria vesca subsp. vesca];gi|47013263…
Ciclev10012000m.g	3.11133	0.0123852	[UP]	C2H2	e3 ubiquitin-protein ligase ring1-like		gi|557531186|gb|ESR42369.1|hypothetical protein CICLE_v10012000mg [Citrus clementina]/gi|557531187|gb|ESR42370.1| hypothetical protein CICLE_v10012000mg [Citrus clementina];gi|557531188|gb|ESR42371.1|hypothetical protein CICLE_v10012000mg [Citrus clementina];gi|508715574|gb|EOY07471.1|Zinc finger family protein, putative [Theobroma cacao];gi|470133812|ref|XP_004302753.1|PREDICTED: E3 ubiquitin-pr…
Ciclev10008796m.g	3.10104	0.000964448	[UP]	WD40-like	serine-threonine kinase receptor-associated		gi|557554237|gb|ESR64251.1|hypothetical protein CICLE_v10008796mg [Citrus clementina];gi|557108091|gb|ESQ48398.1|hypothetical protein EUTSA_v10021071mg [Eutrema salsugineum];gi|255553039|ref|XP_002517562.1|serine-threonine kinase receptor-associated protein, putative [Ricinus communis]/gi|223543194|gb|EEF44726.1| serine-threonine kinase receptor-associated protein, putative [Ricinus communis];gi|…
CitrusTSA01041	3.0971	0.00459015	[UP]	AP2-EREBP	ethylene-responsive transcription factor		gi|557544969|gb|ESR55947.1|hypothetical protein CICLE_v10024142mg [Citrus clementina];gi|508719066|gb|EOY10963.1|Ethylene-responsive transcription factor [Theobroma cacao];gi|508719067|gb|EOY10964.1|Ethylene-responsive transcription factor [Theobroma cacao];gi|359488029|ref|XP_002268634.2|PREDICTED: uncharacterized protein LOC100246190 [Vitis vinifera];gi|550324927|gb|EEE95022.2|hypothetical prot…
Ciclev10003415m.g	3.07167	2.45536e-05	[UP]	C3H	splicing factor u2af 38 kda subunit		gi|557533576|gb|ESR44694.1|hypothetical protein CICLE_v10003415mg, partial [Citrus clementina];gi|557525734|gb|ESR37040.1|hypothetical protein CICLE_v10030365mg [Citrus clementina];gi|557544673|gb|ESR55651.1|hypothetical protein CICLE_v10024033mg, partial [Citrus clementina];gi|557525733|gb|ESR37039.1|hypothetical protein CICLE_v10029935mg [Citrus clementina];gi|557554059|gb|ESR64073.1|hypothetic…
Ciclev10027882m.g	3.06449	1.25134e-07	[UP]	Bromodomain	bromodomain-containing protein		gi|557524360|gb|ESR35666.1|hypothetical protein CICLE_v10027882mg [Citrus clementina];gi|462396607|gb|EMJ02406.1|hypothetical protein PRUPE_ppa001719mg [Prunus persica];gi|508706994|gb|EOX98890.1|DNA-binding bromodomain-containing protein, putative [Theobroma cacao];gi|470107458|ref|XP_004290062.1|PREDICTED: uncharacterized protein LOC101300581 [Fragaria vesca subsp. vesca];gi|550341617|gb|ERP626…
Ciclev10011131m.g	3.06068	0.00179301	[UP]	BTB-POZ	btb poz domain-containing protein fbl11-like		gi|557532321|gb|ESR43504.1|hypothetical protein CICLE_v10011131mg [Citrus clementina];gi|508716272|gb|EOY08169.1|BTB/POZ domain-containing protein FBL11, putative isoform 5, partial [Theobroma cacao];gi|508716270|gb|EOY08167.1|Ubiquitin-protein ligases, putative isoform 3 [Theobroma cacao];gi|508716269|gb|EOY08166.1|BTB/POZ domain-containing protein FBL11, putative isoform 2 [Theobroma cacao];gi|…
Ciclev10020554m.g	3.05344	0.0102908	[UP]	C2H2	e3 ubiquitin-protein ligase at1g12760-like		gi|557542823|gb|ESR53801.1|hypothetical protein CICLE_v10020554mg [Citrus clementina];gi|557542822|gb|ESR53800.1|hypothetical protein CICLE_v10020554mg [Citrus clementina];gi|557542825|gb|ESR53803.1|hypothetical protein CICLE_v10020554mg [Citrus clementina];gi|557542824|gb|ESR53802.1|hypothetical protein CICLE_v10020554mg [Citrus clementina];gi|449460475|ref|XP_004147971.1|PREDICTED: E3 ubiquitin…
Ciclev10011537m.g	3.02566	0.0319446	[UP]	SET	protein set domain group 40-like		gi|557532457|gb|ESR43640.1|hypothetical protein CICLE_v10011537mg [Citrus clementina];gi|557532456|gb|ESR43639.1|hypothetical protein CICLE_v10011537mg [Citrus clementina];gi|255584095|ref|XP_002532790.1|Protein SET DOMAIN GROUP, putative [Ricinus communis]/gi|223527460|gb|EEF29592.1| Protein SET DOMAIN GROUP, putative [Ricinus communis];gi|224077384|ref|XP_002305239.1|SET domain protein [Populus…
Ciclev10029539m.g	2.99399	0.00736643	[UP]	Hap3/NF-YB	probable histone -like		gi|565368232|ref|XP_006350751.1|PREDICTED: probable histone H2B.1-like [Solanum tuberosum]/gi|82400146|gb|ABB72812.1| histone H2B-like protein [Solanum tuberosum];gi|557526708|gb|ESR38014.1|hypothetical protein CICLE_v10029539mg [Citrus clementina];gi|561017497|gb|ESW16301.1|hypothetical protein PHAVU_007G145100g [Phaseolus vulgaris];gi|357473451|ref|XP_003607010.1|Histone H2B [Medicago truncatul…
Ciclev10020624m.g	2.93391	0.0273962	[UP]	C2H2	protein binding protein		gi|557544840|gb|ESR55818.1|hypothetical protein CICLE_v10023094mg [Citrus clementina];gi|557544841|gb|ESR55819.1|hypothetical protein CICLE_v10020624mg [Citrus clementina];gi|255567826|ref|XP_002524891.1|ring finger containing protein, putative [Ricinus communis]/gi|223535854|gb|EEF37515.1| ring finger containing protein, putative [Ricinus communis];gi|224121246|ref|XP_002318535.1|predicted prote…
Ciclev10005649m.g	2.8943	0.00773449	[UP]	bZIP	heat stress transcription factor b-3-like		gi|557523194|gb|ESR34561.1|hypothetical protein CICLE_v10005649mg [Citrus clementina];gi|224139876|ref|XP_002323320.1|predicted protein [Populus trichocarpa];gi|508717267|gb|EOY09164.1|Heat shock factor protein, putative [Theobroma cacao];gi|255577260|ref|XP_002529512.1|Heat shock factor protein, putative [Ricinus communis]/gi|223531028|gb|EEF32881.1| Heat shock factor protein, putative [Ricinus …
Ciclev10002145m.g	2.86907	0.017101	[UP]	C2H2	cation h(+) antiporter 23		gi|557535412|gb|ESR46530.1|hypothetical protein CICLE_v10000297mg [Citrus clementina];gi|557535411|gb|ESR46529.1|hypothetical protein CICLE_v10002145mg [Citrus clementina];gi|502117199|ref|XP_004495737.1|PREDICTED: uncharacterized protein LOC101505864 isoform X1 [Cicer arietinum];gi|502117202|ref|XP_004495738.1|PREDICTED: uncharacterized protein LOC101505864 isoform X2 [Cicer arietinum];gi|565392…
Ciclev10024039m.g	2.86784	0.00407835	[UP]	C2H2	late embryogenesis abundant hydroxyproline-rich glycoprotein isoform 1		gi|557547199|gb|ESR58177.1|hypothetical protein CICLE_v10024039mg, partial [Citrus clementina];gi|470142034|ref|XP_004306727.1|PREDICTED: uncharacterized protein LOC101306460 [Fragaria vesca subsp. vesca];gi|508703952|gb|EOX95848.1|Late embryogenesis abundant (LEA) hydroxyproline-rich glycoprotein family, putative isoform 1 [Theobroma cacao]/gi|508703953|gb|EOX95849.1| Late embryogenesis abundant…
Ciclev10016993m.g	2.82211	0.0216937	[UP]	AS2-LOB	lob domain-containing protein 4-like		gi|557551375|gb|ESR62004.1|hypothetical protein CICLE_v10016993mg [Citrus clementina];gi|224075266|ref|XP_002304584.1|predicted protein [Populus trichocarpa]/gi|222842016|gb|EEE79563.1| LOB domain protein 3 [Populus trichocarpa];gi|224053699|ref|XP_002297935.1|predicted protein [Populus trichocarpa]/gi|222845193|gb|EEE82740.1| LOB domain protein 3 [Populus trichocarpa];gi|508780216|gb|EOY27472.1|…
Ciclev10004264m.g	2.80018	0.00153098	[UP]	WD40-like	transducin wd40 domain-containing protein		gi|557522153|gb|ESR33520.1|hypothetical protein CICLE_v10004264mg [Citrus clementina];gi|508714210|gb|EOY06107.1|Transducin/WD40 repeat-like superfamily protein, putative isoform 2 [Theobroma cacao];gi|508714209|gb|EOY06106.1|Transducin/WD40 repeat-like superfamily protein, putative isoform 1 [Theobroma cacao];gi|255575853|ref|XP_002528824.1|conserved hypothetical protein [Ricinus communis]/gi|22…
Ciclev10020175m.g	2.78677	0.000372485	[UP]	WD40-like	wd repeat-containing protein 89 homolog		gi|557546564|gb|ESR57542.1|hypothetical protein CICLE_v10020175mg [Citrus clementina];gi|557546565|gb|ESR57543.1|hypothetical protein CICLE_v10020175mg [Citrus clementina];gi|508703153|gb|EOX95049.1|Transducin/WD40 repeat-like superfamily protein [Theobroma cacao];gi|255564130|ref|XP_002523062.1|WD-repeat protein, putative [Ricinus communis]/gi|223537624|gb|EEF39247.1| WD-repeat protein, putative…
Ciclev10030370m.g	2.74807	0.00245986	[UP]	BTB-POZ	ethylene-overproduction protein 1-like		gi|557527051|gb|ESR38357.1|hypothetical protein CICLE_v10030370mg [Citrus clementina];gi|508787307|gb|EOY34563.1|Tetratricopeptide repeat (TPR)-containing protein [Theobroma cacao];gi|550331264|gb|EEE87930.2|hypothetical protein POPTR_0009s07910g [Populus trichocarpa];gi|224105907|ref|XP_002313975.1|predicted protein [Populus trichocarpa];gi|225434510|ref|XP_002278414.1|PREDICTED: ethylene-overpr…
Ciclev10002089m.g	2.72552	0.000288211	[UP]	MYB-HB-like	Myb family transcription factor APL; Short=AtAPL; AltName: Full=Protein ALTERED PHLOEM DEVELOPMENT		gi|557534752|gb|ESR45870.1|hypothetical protein CICLE_v10002089mg [Citrus clementina];gi|557534753|gb|ESR45871.1|hypothetical protein CICLE_v10002089mg [Citrus clementina];gi|470131517|ref|XP_004301640.1|PREDICTED: myb family transcription factor APL-like [Fragaria vesca subsp. vesca];gi|224138332|ref|XP_002326576.1|predicted protein [Populus trichocarpa];gi|550346222|gb|ERP64886.1|myb family tra…
Ciclev10031874m.g	2.71544	0.0159638	[UP]	Znf-LSD	metacaspase 1 isoform 2		gi|557539225|gb|ESR50269.1|hypothetical protein CICLE_v10031874mg [Citrus clementina];gi|475514368|gb|EMT05711.1|Metacaspase-1 [Aegilops tauschii];gi|255539965|ref|XP_002511047.1|caspase, putative [Ricinus communis]/gi|223550162|gb|EEF51649.1| caspase, putative [Ricinus communis];gi|480632235|gb|AGJ94049.1|metacaspase-2 [Vitis vinifera];gi|225454952|ref|XP_002280421.1|PREDICTED: metacaspase-1 [Vi…
Ciclev10032672m.g	2.70986	0.000307825	[UP]	C2H2	ring-h2 finger protein atl32-like		gi|557538866|gb|ESR49910.1|hypothetical protein CICLE_v10032672mg [Citrus clementina];gi|470142701|ref|XP_004307041.1|PREDICTED: RING-H2 finger protein ATL32-like [Fragaria vesca subsp. vesca];gi|462416875|gb|EMJ21612.1|hypothetical protein PRUPE_ppa011047mg [Prunus persica];gi|224110226|ref|XP_002315453.1|predicted protein [Populus trichocarpa]/gi|222864493|gb|EEF01624.1| hypothetical protein PO…
Ciclev10026336m.g	2.6761	0.0469966	[UP]	C2C2-Dof	Dof zinc finger protein DOF1.7; Short=AtDOF1.7		gi|557528467|gb|ESR39717.1|hypothetical protein CICLE_v10026336mg [Citrus clementina];gi|508779805|gb|EOY27061.1|DOF zinc finger protein 1, putative [Theobroma cacao];gi|224134959|ref|XP_002327532.1|f-box family protein [Populus trichocarpa]/gi|550342276|gb|ERP63131.1| hypothetical protein POPTR_0003s02890g [Populus trichocarpa];gi|255587071|ref|XP_002534123.1|zinc finger protein, putative [Ricin…
Ciclev10016275m.g	2.65911	0.0182034	[UP]	SET	histone-lysine n- h3 lysine-9 specific suvh4-like		gi|557549539|gb|ESR60168.1|hypothetical protein CICLE_v10016275mg [Citrus clementina];gi|255543539|ref|XP_002512832.1|histone-lysine n-methyltransferase, suvh, putative [Ricinus communis]/gi|223547843|gb|EEF49335.1| histone-lysine n-methyltransferase, suvh, putative [Ricinus communis];gi|508711057|gb|EOY02954.1|SET domain protein [Theobroma cacao];gi|296082268|emb|CBI21273.3|unnamed protein produ…
Ciclev10023279m.g	2.65092	0.00696959	[UP]	B3-Domain	b3 domain-containing protein os02g0598200-like		gi|557542284|gb|ESR53262.1|hypothetical protein CICLE_v10023279mg [Citrus clementina];gi|297733628|emb|CBI14875.3|unnamed protein product [Vitis vinifera];gi|462406956|gb|EMJ12420.1|hypothetical protein PRUPE_ppa013235mg [Prunus persica];gi|462406211|gb|EMJ11675.1|hypothetical protein PRUPE_ppa025897mg [Prunus persica];gi|307136123|gb|ADN33969.1|hypothetical protein [Cucumis melo subsp. melo];gi|…
Ciclev10021137m.g	2.63099	0.000742682	[UP]	TIFY	protein tify 4b-like		gi|557546251|gb|ESR57229.1|hypothetical protein CICLE_v10021137mg [Citrus clementina]/gi|557546252|gb|ESR57230.1| hypothetical protein CICLE_v10021137mg [Citrus clementina];gi|557546247|gb|ESR57225.1|hypothetical protein CICLE_v10021137mg [Citrus clementina];gi|557546254|gb|ESR57232.1|hypothetical protein CICLE_v10021137mg [Citrus clementina];gi|557546249|gb|ESR57227.1|hypothetical protein CICLE_…
Ciclev10019996m.g	2.58592	3.04911e-05	[UP]	WD40-like	protein fizzy-related 2-like		gi|557542755|gb|ESR53733.1|hypothetical protein CICLE_v10019996mg [Citrus clementina];gi|225734419|gb|ACO25189.1|putative fizzy-like protein [Gossypium hirsutum];gi|508777323|gb|EOY24579.1|FIZZY-related 2 isoform 1 [Theobroma cacao];gi|508777324|gb|EOY24580.1|Fizzy-related 2 isoform 2 [Theobroma cacao];gi|255537225|ref|XP_002509679.1|WD-repeat protein, putative [Ricinus communis]/gi|223549578|gb|…
Ciclev10028542m.g	2.54619	0.0255095	[UP]	PHD	histone deacetylase 6-like		gi|557524779|gb|ESR36085.1|hypothetical protein CICLE_v10028542mg [Citrus clementina];gi|508706547|gb|EOX98443.1|Regulator of Vps4 activity in the MVB pathway protein [Theobroma cacao];gi|255573133|ref|XP_002527496.1|histone deacetylase hda2, putative [Ricinus communis]/gi|223533136|gb|EEF34894.1| histone deacetylase hda2, putative [Ricinus communis];gi|462397277|gb|EMJ03076.1|hypothetical protei…
Ciclev10010556m.g	2.50668	0.000969521	[UP]	Homeodomain-LIKE	uncharacterized loc101212813		gi|557553487|gb|ESR63501.1|hypothetical protein CICLE_v10010556mg, partial [Citrus clementina];gi|508782053|gb|EOY29309.1|Uncharacterized protein TCM_036890 [Theobroma cacao];gi|147857258|emb|CAN79208.1|hypothetical protein VITISV_025934 [Vitis vinifera];gi|550337250|gb|EEE93206.2|hypothetical protein POPTR_0006s28170g [Populus trichocarpa];gi|359476184|ref|XP_003631800.1|PREDICTED: uncharacteriz…
Ciclev10001768m.g	2.49505	0.00973702	[UP]	bHLH	Transcription factor UNE12; AltName: Full=Basic helix-loop-helix protein 59; Short=AtbHLH59; Short=bHLH 59;AltName: Full=Protein UNFERTILIZED EMBRYO SAC 12; AltName:Full=Transcription factor EN 93; AltName: Full=bHLH transcription factor bHLH059		gi|557535049|gb|ESR46167.1|hypothetical protein CICLE_v10001768mg [Citrus clementina];gi|508719176|gb|EOY11073.1|Basic helix-loop-helix DNA-binding superfamily protein [Theobroma cacao];gi|255580949|ref|XP_002531293.1|conserved hypothetical protein [Ricinus communis]/gi|223529126|gb|EEF31106.1| conserved hypothetical protein [Ricinus communis];gi|224131266|ref|XP_002328496.1|predicted protein [Po…
Ciclev10018473m.g	2.49194	0.045921	[UP]	JmjC	lysine-specific demethylase ref6-like		gi|557542269|gb|ESR53247.1|hypothetical protein CICLE_v10018473mg [Citrus clementina];gi|508775103|gb|EOY22359.1|Relative of early flowering 6, putative isoform 4 [Theobroma cacao];gi|508775100|gb|EOY22356.1|Relative of early flowering 6, putative isoform 1 [Theobroma cacao];gi|508775101|gb|EOY22357.1|Relative of early flowering 6, putative isoform 2 [Theobroma cacao];gi|550322407|gb|EEF05792.2|h…
Ciclev10008969m.g	2.49052	0.0473361	[UP]	C2H2	e3 ubiquitin-protein ligase aip2-like isoform 1		gi|557556163|gb|ESR66177.1|hypothetical protein CICLE_v10008969mg [Citrus clementina];gi|508782845|gb|EOY30101.1|RING/U-box superfamily protein [Theobroma cacao];gi|224088631|ref|XP_002308505.1|predicted protein [Populus trichocarpa]/gi|222854481|gb|EEE92028.1| hypothetical protein POPTR_0006s23420g [Populus trichocarpa];gi|462419880|gb|EMJ24143.1|hypothetical protein PRUPE_ppa008832mg [Prunus pe…
Ciclev10001617m.g	2.40323	0.000102637	[UP]	WD40-like	wd repeat-containing protein dwa2-like		gi|557537453|gb|ESR48571.1|hypothetical protein CICLE_v10001617mg [Citrus clementina];gi|557537452|gb|ESR48570.1|hypothetical protein CICLE_v10001617mg [Citrus clementina];gi|508723324|gb|EOY15221.1|Transducin/WD40 repeat-like superfamily protein [Theobroma cacao];gi|8778614|gb|AAF79622.1|AC027665_23F5M15.14 [Arabidopsis thaliana];gi|8886922|gb|AAF80608.1|AC069251_1F2D10.2 [Arabidopsis thaliana];…
Ciclev10011261m.g	2.39135	0.018192	[UP]	MYB-HB-like	dnaj homolog subfamily c member 2-like		gi|557531490|gb|ESR42673.1|hypothetical protein CICLE_v10011261mg [Citrus clementina];gi|508727604|gb|EOY19501.1|DnaJ domain,Myb-like DNA-binding domain [Theobroma cacao];gi|462395133|gb|EMJ00932.1|hypothetical protein PRUPE_ppa002636mg [Prunus persica];gi|255575774|ref|XP_002528786.1|Zuotin, putative [Ricinus communis]/gi|223531789|gb|EEF33608.1| Zuotin, putative [Ricinus communis];gi|224057202|…
Ciclev10004297m.g	2.38047	0.0122381	[UP]	Homeodomain-LIKE	hypothetical protein CICLE_v10004297mg		gi|557521484|gb|ESR32851.1|hypothetical protein CICLE_v10004297mg [Citrus clementina];gi|508714586|gb|EOY06483.1|Uncharacterized protein isoform 3 [Theobroma cacao];gi|508714585|gb|EOY06482.1|Uncharacterized protein isoform 2 [Theobroma cacao];gi|508714584|gb|EOY06481.1|Uncharacterized protein isoform 1 [Theobroma cacao];gi|225432278|ref|XP_002275999.1|PREDICTED: uncharacterized protein LOC100245…
Ciclev10031903m.g	2.34914	0.000472656	[UP]	C3H	zinc finger ccch domain-containing protein 11-like		gi|557538387|gb|ESR49431.1|hypothetical protein CICLE_v10031903mg [Citrus clementina];gi|470133980|ref|XP_004302836.1|PREDICTED: zinc finger CCCH domain-containing protein 11-like [Fragaria vesca subsp. vesca];gi|255568442|ref|XP_002525195.1|zinc finger protein, putative [Ricinus communis]/gi|223535492|gb|EEF37161.1| zinc finger protein, putative [Ricinus communis];gi|427199369|gb|AFY26895.1|zinc…
Ciclev10001829m.g	2.34595	0.0255095	[UP]	BTB-POZ	btb poz domain-containing protein		gi|557536326|gb|ESR47444.1|hypothetical protein CICLE_v10001829mg [Citrus clementina];gi|255545384|ref|XP_002513752.1|protein with unknown function [Ricinus communis]/gi|223546838|gb|EEF48335.1| protein with unknown function [Ricinus communis];gi|550339361|gb|ERP61380.1|hypothetical protein POPTR_0005s20070g [Populus trichocarpa];gi|462419610|gb|EMJ23873.1|hypothetical protein PRUPE_ppa008599mg […
Ciclev10018426m.g	2.29685	0.0436648	[UP]	WD40-like	beach domain-containing protein lvsa-like		gi|557546231|gb|ESR57209.1|hypothetical protein CICLE_v100184262mg, partial [Citrus clementina];gi|462397180|gb|EMJ02979.1|hypothetical protein PRUPE_ppa000010mg [Prunus persica];gi|508702732|gb|EOX94628.1|Beige/BEACH domain,WD domain, G-beta repeat protein [Theobroma cacao];gi|359495455|ref|XP_002274761.2|PREDICTED: uncharacterized protein LOC100264735 [Vitis vinifera];gi|550339616|gb|ERP61474.1…
Ciclev10000225m.g	2.28208	0.000297058	[UP]	CW-Zn-B3/VAL	b3 domain-containing protein os07g0679700-like		gi|557534142|gb|ESR45260.1|hypothetical protein CICLE_v10000225mg [Citrus clementina];gi|557534143|gb|ESR45261.1|hypothetical protein CICLE_v10000225mg [Citrus clementina];gi|462403741|gb|EMJ09298.1|hypothetical protein PRUPE_ppa001229mg [Prunus persica];gi|449524884|ref|XP_004169451.1|PREDICTED: B3 domain-containing protein Os07g0679700-like [Cucumis sativus];gi|449439577|ref|XP_004137562.1|PRED…
Ciclev10025072m.g	2.27867	0.000105522	[UP]	DDT	nucleosome chromatin assembly factor group		gi|557528422|gb|ESR39672.1|hypothetical protein CICLE_v10025072mg [Citrus clementina];gi|462410649|gb|EMJ15983.1|hypothetical protein PRUPE_ppa023587mg [Prunus persica];gi|508702165|gb|EOX94061.1|DDT domain-containing protein, putative isoform 5 [Theobroma cacao];gi|449531727|ref|XP_004172837.1|PREDICTED: uncharacterized protein LOC101224518, partial [Cucumis sativus];gi|508702164|gb|EOX94060.1|D…
Ciclev10024956m.g	2.26204	0.00501007	[UP]	SNF2	atp-dependent dna helicase ddm1-like		gi|506954106|gb|AGM20689.1|DDM1-2 [Populus tomentosa];gi|534305852|gb|AGU16985.1|chromatin-remodeling factor [Citrus sinensis]/gi|557527682|gb|ESR38932.1| hypothetical protein CICLE_v10024956mg [Citrus clementina];gi|224094755|ref|XP_002310223.1|chromatin remodeling complex subunit [Populus trichocarpa]/gi|222853126|gb|EEE90673.1| DECREASED DNA METHYLATION 1 family protein [Populus trichocarpa];g…
Ciclev10020117m.g	2.24918	0.0307543	[UP]	MYB-HB-like	swr1-complex protein 4-like		gi|557546818|gb|ESR57796.1|hypothetical protein CICLE_v10020117mg [Citrus clementina];gi|508703463|gb|EOX95359.1|Myb-like transcription factor family protein isoform 3 [Theobroma cacao];gi|508703461|gb|EOX95357.1|Myb-like transcription factor family protein isoform 1 [Theobroma cacao]/gi|508703462|gb|EOX95358.1| Myb-like transcription factor family protein isoform 1 [Theobroma cacao]/gi|508703464…
Ciclev10030497m.g	2.23996	0.00108673	[UP]	C3H	binding protein		gi|557538233|gb|ESR49277.1|hypothetical protein CICLE_v10030497mg [Citrus clementina];gi|557538234|gb|ESR49278.1|hypothetical protein CICLE_v10030497mg [Citrus clementina];gi|224100939|ref|XP_002312077.1|predicted protein [Populus trichocarpa];gi|462416770|gb|EMJ21507.1|hypothetical protein PRUPE_ppa000252mg [Prunus persica];gi|508726307|gb|EOY18204.1|Zinc finger C3H1 domain-containing protein, p…
Ciclev10004125m.g	2.22523	0.000745597	[UP]	Bromodomain	transcription initiation factor tfiid subunit 1-a-like		gi|557522726|gb|ESR34093.1|hypothetical protein CICLE_v100041253mg, partial [Citrus clementina];gi|557522723|gb|ESR34090.1|hypothetical protein CICLE_v10004140mg [Citrus clementina];gi|557522724|gb|ESR34091.1|hypothetical protein CICLE_v10004140mg [Citrus clementina];gi|557522725|gb|ESR34092.1|hypothetical protein CICLE_v100041252mg, partial [Citrus clementina];gi|359485367|ref|XP_002273712.2|PRE…
Ciclev10007316m.g	2.2154	0.0151438	[UP]	MYB-HB-like	myb-related protein 3r-1-like		gi|557553860|gb|ESR63874.1|hypothetical protein CICLE_v10007316mg [Citrus clementina];gi|255551038|ref|XP_002516567.1|myb, putative [Ricinus communis]/gi|223544387|gb|EEF45908.1| myb, putative [Ricinus communis];gi|224092320|ref|XP_002309557.1|predicted protein [Populus trichocarpa]/gi|222855533|gb|EEE93080.1| myb family transcription factor family protein [Populus trichocarpa];gi|508782423|gb|EO…
Ciclev10030635m.g	2.20506	0.00140518	[UP]	PHD	phd finger family protein		gi|557541287|gb|ESR52331.1|hypothetical protein CICLE_v10030635mg [Citrus clementina];gi|557541286|gb|ESR52330.1|hypothetical protein CICLE_v10030635mg [Citrus clementina];gi|297736278|emb|CBI24916.3|unnamed protein product [Vitis vinifera];gi|449436315|ref|XP_004135938.1|PREDICTED: uncharacterized protein LOC101208296 [Cucumis sativus]/gi|449488832|ref|XP_004158186.1| PREDICTED: uncharacterized …
Ciclev10018834m.g	2.20146	0.0436424	[UP]	bHLH	serine threonine-protein kinase wnk- isoform 1		gi|557541524|gb|ESR52502.1|hypothetical protein CICLE_v10018834mg [Citrus clementina];gi|359473962|ref|XP_002273163.2|PREDICTED: uncharacterized basic helix-loop-helix protein At1g64625-like [Vitis vinifera];gi|147820976|emb|CAN74602.1|hypothetical protein VITISV_028112 [Vitis vinifera];gi|297742414|emb|CBI34563.3|unnamed protein product [Vitis vinifera];gi|224072264|ref|XP_002303679.1|predicted …
Ciclev10000454m.g	2.19084	0.00130074	[UP]	MYB	trihelix transcription factor gtl2-like		gi|557535103|gb|ESR46221.1|hypothetical protein CICLE_v10000454mg [Citrus clementina];gi|224125624|ref|XP_002319635.1|predicted protein [Populus trichocarpa]/gi|222858011|gb|EEE95558.1| hypothetical protein POPTR_0013s03670g [Populus trichocarpa];gi|508719212|gb|EOY11109.1|Duplicated homeodomain-like superfamily protein, putative [Theobroma cacao];gi|224130674|ref|XP_002328348.1|predicted protein…
CitrusTSA02867	2.1854	0.0135281	[UP]	C2H2	protein binding		gi|508787149|gb|EOY34405.1|Zinc finger family protein [Theobroma cacao];gi|225435353|ref|XP_002285265.1|PREDICTED: uncharacterized protein LOC100233041 isoform 1 [Vitis vinifera];gi|147834997|emb|CAN61381.1|hypothetical protein VITISV_037547 [Vitis vinifera];gi|255578117|ref|XP_002529928.1|protein binding protein, putative [Ricinus communis]/gi|223530558|gb|EEF32436.1| protein binding protein, pu…
Ciclev10025816m.g	2.18464	0.0255095	[UP]	AP2-EREBP	transcription factor isoform 1		gi|557528769|gb|ESR40019.1|hypothetical protein CICLE_v10025816mg [Citrus clementina]/gi|557528770|gb|ESR40020.1| hypothetical protein CICLE_v10025816mg [Citrus clementina]/gi|557528771|gb|ESR40021.1| hypothetical protein CICLE_v10025816mg [Citrus clementina];gi|557528768|gb|ESR40018.1|hypothetical protein CICLE_v10025816mg [Citrus clementina]/gi|557528772|gb|ESR40022.1| hypothetical protein CICL…
Ciclev10027755m.g	2.1807	0.0145447	[UP]	PAZ-Argonaute	ago1 homologous protein		gi|557526329|gb|ESR37635.1|hypothetical protein CICLE_v10027750mg [Citrus clementina];gi|255565533|ref|XP_002523757.1|eukaryotic translation initiation factor 2c, putative [Ricinus communis]/gi|223537061|gb|EEF38697.1| eukaryotic translation initiation factor 2c, putative [Ricinus communis];gi|357123066|ref|XP_003563234.1|PREDICTED: protein argonaute 1D-like [Brachypodium distachyon];gi|21280323|…
Ciclev10019558m.g	2.17399	0.045921	[UP]	B3-Domain	b3 domain-containing protein loc_os12g40080-like isoform x2		gi|557542286|gb|ESR53264.1|hypothetical protein CICLE_v10019558mg [Citrus clementina];gi|297733628|emb|CBI14875.3|unnamed protein product [Vitis vinifera];gi|224121894|ref|XP_002318699.1|predicted protein [Populus trichocarpa]/gi|222859372|gb|EEE96919.1| hypothetical protein POPTR_0012s09470g [Populus trichocarpa];gi|470130296|ref|XP_004301039.1|PREDICTED: uncharacterized protein LOC101297645 [Fr…
Ciclev10012003m.g	2.13364	0.024069	[UP]	MYB-HB-like	Transcription factor MYB44		gi|557531309|gb|ESR42492.1|hypothetical protein CICLE_v10012003mg [Citrus clementina];gi|255573943|ref|XP_002527890.1|r2r3-myb transcription factor, putative [Ricinus communis]/gi|223532741|gb|EEF34521.1| r2r3-myb transcription factor, putative [Ricinus communis];gi|225440558|ref|XP_002276375.1|PREDICTED: uncharacterized protein LOC100256309 [Vitis vinifera]/gi|297740274|emb|CBI30456.3| unnamed p…
Ciclev10014731m.g	2.12847	0.0353834	[UP]	LisH	wd repeat-containing protein 26-like		gi|557551105|gb|ESR61734.1|hypothetical protein CICLE_v10014731mg [Citrus clementina];gi|557551106|gb|ESR61735.1|hypothetical protein CICLE_v10014731mg [Citrus clementina];gi|557551107|gb|ESR61736.1|hypothetical protein CICLE_v10014731mg [Citrus clementina]/gi|557551108|gb|ESR61737.1| hypothetical protein CICLE_v10014731mg [Citrus clementina]/gi|557551109|gb|ESR61738.1| hypothetical protein CICLE…
CitrusTSA02641	2.12413	0.0268163	[UP]	bZIP	pentatricopeptide repeat-containing protein at3g18840-like		gi|557525147|gb|ESR36453.1|hypothetical protein CICLE_v10029894mg [Citrus clementina];gi|508706676|gb|EOX98572.1|Tetratricopeptide repeat-like superfamily protein [Theobroma cacao];gi|297741429|emb|CBI32560.3|unnamed protein product [Vitis vinifera];gi|359475162|ref|XP_003631603.1|PREDICTED: putative pentatricopeptide repeat-containing protein At3g18840-like [Vitis vinifera];gi|224080303|ref|XP_0…
Ciclev10005203m.g	2.11247	0.0310029	[UP]	WRKY	WRKY transcription factor 48; AltName: Full=WRKY DNA-binding protein 48		gi|557521230|gb|ESR32597.1|hypothetical protein CICLE_v10005203mg [Citrus clementina];gi|550329890|gb|EEF01133.2|hypothetical protein POPTR_0010s15750g [Populus trichocarpa];gi|522191289|gb|AGQ04211.1|WRKY transcription factor 23 [Jatropha curcas];gi|259121427|gb|ACV92033.1|WRKY transcription factor 31 [(Populus tomentosa x P. bolleana) x P. tomentosa];gi|224108768|ref|XP_002314962.1|predicted pr…
Ciclev10008476m.g	2.09076	0.0210616	[UP]	C2H2	zinc finger protein 622-like		gi|557553378|gb|ESR63392.1|hypothetical protein CICLE_v10008476mg [Citrus clementina];gi|508781947|gb|EOY29203.1|Zinc finger protein 622 isoform 3 [Theobroma cacao];gi|508781945|gb|EOY29201.1|Zinc finger protein 622 isoform 1 [Theobroma cacao]/gi|508781946|gb|EOY29202.1| Zinc finger protein 622 isoform 1 [Theobroma cacao];gi|462419690|gb|EMJ23953.1|hypothetical protein PRUPE_ppa006521mg [Prunus p…
Ciclev10013218m.g	2.06724	0.0105303	[UP]	S1Fa-like	dna-binding protein s1fa2		gi|557530885|gb|ESR42068.1|hypothetical protein CICLE_v10013218mg [Citrus clementina];gi|356505202|ref|XP_003521381.1|PREDICTED: DNA-binding protein S1FA2 [Glycine max]/gi|255626901|gb|ACU13795.1| unknown [Glycine max];gi|147792454|emb|CAN63582.1|hypothetical protein VITISV_033336 [Vitis vinifera];gi|356572421|ref|XP_003554367.1|PREDICTED: DNA-binding protein S1FA2 [Glycine max]/gi|255626863|gb|A…
Ciclev10014294m.g	2.06242	0.0359902	[UP]	WD40-like	katanin p80 wd40 repeat-containing subunit b1 homolog		gi|557551117|gb|ESR61746.1|hypothetical protein CICLE_v10014294mg [Citrus clementina];gi|557100421|gb|ESQ40784.1|hypothetical protein EUTSA_v10012683mg [Eutrema salsugineum];gi|110742137|dbj|BAE98997.1|katanin p80 subunit - like protein [Arabidopsis thaliana];gi|145357786|ref|NP_568194.2|transducin/WD40 repeat-like superfamily protein [Arabidopsis thaliana]/gi|332003911|gb|AED91294.1| transducin/…
Ciclev10015974m.g	2.05747	0.0124821	[UP]	WD40-like	peroxisome biogenesis protein 7-like		gi|557552118|gb|ESR62747.1|hypothetical protein CICLE_v10015974mg [Citrus clementina];gi|508780737|gb|EOY27993.1|Peroxin 7 [Theobroma cacao];gi|557093374|gb|ESQ33956.1|hypothetical protein EUTSA_v10008237mg [Eutrema salsugineum];gi|565496698|ref|XP_006305988.1|hypothetical protein CARUB_v10011256mg [Capsella rubella]/gi|482574699|gb|EOA38886.1| hypothetical protein CARUB_v10011256mg [Capsella rub…
Ciclev10000096m.g	2.05169	0.0158409	[UP]	SNF2	dna excision repair protein ercc-6-like		gi|557534258|gb|ESR45376.1|hypothetical protein CICLE_v10000096mg [Citrus clementina];gi|557534255|gb|ESR45373.1|hypothetical protein CICLE_v10000096mg [Citrus clementina];gi|557534256|gb|ESR45374.1|hypothetical protein CICLE_v10000096mg [Citrus clementina]/gi|557534257|gb|ESR45375.1| hypothetical protein CICLE_v10000096mg [Citrus clementina];gi|462409558|gb|EMJ14892.1|hypothetical protein PRUPE_…
Ciclev10021174m.g	2.04837	0.00576741	[UP]	WRKY	wrky transcription		gi|557546800|gb|ESR57778.1|hypothetical protein CICLE_v10021174mg [Citrus clementina];gi|294861116|gb|ADF45433.1|WRKY1 [Hevea brasiliensis];gi|255548389|ref|XP_002515251.1|WRKY transcription factor, putative [Ricinus communis]/gi|223545731|gb|EEF47235.1| WRKY transcription factor, putative [Ricinus communis];gi|508703410|gb|EOX95306.1|WRKY DNA-binding protein 23, putative [Theobroma cacao];gi|522…
Ciclev10004762m.g	2.01912	0.00472183	[UP]	C2H2	e3 ubiquitin-protein ligase xbat33-like		gi|557523754|gb|ESR35121.1|hypothetical protein CICLE_v10004762mg [Citrus clementina]/gi|557523755|gb|ESR35122.1| hypothetical protein CICLE_v10004762mg [Citrus clementina];gi|255539509|ref|XP_002510819.1|ankyrin repeat-containing protein, putative [Ricinus communis]/gi|223549934|gb|EEF51421.1| ankyrin repeat-containing protein, putative [Ricinus communis];gi|225455410|ref|XP_002278915.1|PREDICTE…
Ciclev10018438m.g	2.00318	0.0122735	[UP]	Bromodomain	atp-dependent helicase brm-like		gi|557547264|gb|ESR58242.1|hypothetical protein CICLE_v10018438mg [Citrus clementina];gi|557547265|gb|ESR58243.1|hypothetical protein CICLE_v10018438mg [Citrus clementina];gi|255541636|ref|XP_002511882.1|Chromo domain protein, putative [Ricinus communis]/gi|223549062|gb|EEF50551.1| Chromo domain protein, putative [Ricinus communis];gi|508704028|gb|EOX95924.1|Chromatin remodeling complex subunit […
Ciclev10033176m.g + Ciclev10033829m.g	2.67178	0.420029	[]	MADS-type1	SHATTERPROOF2
